# Supplementary material for: Meta-analysis shows the impacts of ecological restoration on greenhouse gas emissions
Source: Nat Commun. 2024 Mar 26;15:2668. doi: 10.1038/s41467-024-46991-5 (PMC10965928; doi:10.1038/s41467-024-46991-5)
Supplement: Supplementary file 4 — Supplementary Data 1-5 [file 41467_2024_46991_MOESM4_ESM.xls]

## Sheet: Supplementary Data 1 CH4
Meta-analysis shows the impacts of ecological restoration on greenhouse gas emissions
References	Ecosystem	Previous Land Use (Control)	Restored Land Use (Restoration)	Restoration measures	Control_Methane emissions (kg C h-1 yr-1)	Restoration Treatment_Methane emissions (kg C h-1 yr-1)
Cameron et al., 2019	Wetland	Aquaculture	Wetland	Replanting and rewetting	90	147
Cameron et al., 2019	Wetland	Aquaculture	Wetland	Replanting and rewetting	90	33
Cameron et al., 2019	Wetland	Aquaculture	Wetland	Replanting and rewetting	90	81
Pu et al., 2022	Wetland	Aquaculture	Wetland	Aquaculture to Wetland	360.1	236.9
Pu et al., 2022	Wetland	Aquaculture	Wetland	Aquaculture to Wetland	360.1	228
Pu et al., 2022	Wetland	Aquaculture	Wetland	Aquaculture to Wetland	360.1	264.5
Knox et al., 2015; Knox et al., 2015	Wetland	Cropland	Wetland	Rewetting	0	164
Knox et al., 2015; Knox et al., 2015	Wetland	Cropland	Wetland	Rewetting	0	278
Knox et al., 2015; Knox et al., 2015	Wetland	Cropland	Wetland	Rewetting	0	492
Knox et al., 2015; Knox et al., 2015	Wetland	Cropland	Wetland	Rewetting	0	493
Knox et al., 2015; Knox et al., 2015	Wetland	Cropland	Wetland	Rewetting	0	555
Knox et al., 2015; Knox et al., 2015	Wetland	Cropland	Wetland	Rewetting	0	469
Knox et al., 2015; Knox et al., 2015	Wetland	Cropland	Wetland	Rewetting	0	388
Iram et al., 2022	Wetland	Cropland	Wetland	Rewetting	1.6	12
Zhao et al., 2023	Wetland	Cropland	Wetland	Rewetting	-0.5256	0.120888
Zhao et al., 2023	Wetland	Cropland	Wetland	Rewetting	-0.5256	0.21024
Zhao et al., 2023	Wetland	Cropland	Wetland	Rewetting	-0.5256	1.13004
Zhao et al., 2023	Wetland	Cropland	Wetland	Rewetting	-0.5256	43.4496
Zhao et al., 2023	Wetland	Cropland	Wetland	Rewetting	-0.5256	54.1368
Poyda et al., 2016	Wetland	Cropland	Wetland	Rewetting	1.83333	55.0333
Morse et al., 2012	Wetland	Cropland	Wetland	Replanting and rewetting	10.725	0.3975
Morse et al., 2012	Wetland	Cropland	Wetland	Replanting and rewetting	10.725	5.2125
Morse et al., 2012	Wetland	Cropland	Wetland	Replanting and rewetting	10.725	80.25
Azizan et al., 2021	Wetland	Cropland	Wetland	Replanting and rewetting	10.9	121.9
Azizan et al., 2021	Wetland	Cropland	Wetland	Naturally regeneration	10.9	245.7
Komulainen et al., 1998	Wetland	Forest	Wetland	Rewetting	-0.24	5.385
Komulainen et al., 1998	Wetland	Forest	Wetland	Rewetting	-0.24	37.965
Komulainen et al., 1998	Wetland	Forest	Wetland	Rewetting	3.135	27.075
Komulainen et al., 1998	Wetland	Forest	Wetland	Rewetting	3.135	13.8
Koskinen et al., 2016	Wetland	Forest	Wetland	Rewetting	5.72137	144.65
Urbanová et al., 2013	Wetland	Forest	Wetland	Rewetting	29	39
Komulainen et al., 1998	Wetland	Forest	Wetland	Rewetting	11.085	11.925
Komulainen et al., 1998	Wetland	Forest	Wetland	Rewetting	11.085	52.65
Komulainen et al., 1998	Wetland	Forest	Wetland	Rewetting	6.66	49.785
Komulainen et al., 1998	Wetland	Forest	Wetland	Rewetting	6.66	71.46
Laine et al., 2019	Wetland	Forest	Wetland	Rewetting	1.7625	11.9625
Laine et al., 2019	Wetland	Forest	Wetland	Rewetting	0.975	10.2
Beetz et al, 2013	Wetland	Grassland	Wetland	Rewetting	1.46	15.18
Beetz et al, 2013	Wetland	Grassland	Wetland	Rewetting	0.73	2.61
Beetz et al, 2013	Wetland	Grassland	Wetland	Rewetting	2.48	12.06
Huth et al., 2020	Wetland	Grassland	Wetland	Rewetting	134	697
Huth et al., 2020	Wetland	Grassland	Wetland	Rewetting	134	1078
Huth et al., 2020	Wetland	Grassland	Wetland	Rewetting	134	32
Huth et al., 2020	Wetland	Grassland	Wetland	Rewetting	134	26
Huth et al., 2020	Wetland	Grassland	Wetland	Rewetting	134	5
Huth et al., 2020	Wetland	Grassland	Wetland	Rewetting	134	11
Karki al., 2019; Kandel et al., 2019; Kandel et al., 2020	Wetland	Grassland	Wetland	Rewetting	22.5	262.5
Karki al., 2019; Kandel et al., 2019; Kandel et al., 2020	Wetland	Grassland	Wetland	Rewetting	22.5	615
Karki al., 2019; Kandel et al., 2019; Kandel et al., 2020	Wetland	Grassland	Wetland	Rewetting	67.5	517.5
Karki al., 2019; Kandel et al., 2019; Kandel et al., 2020	Wetland	Grassland	Wetland	Rewetting	67.5	870
Poyda et al., 2016	Wetland	Grassland	Wetland	Rewetting	13.4667	55.0333
Poyda et al., 2016	Wetland	Grassland	Wetland	Rewetting	0.933333	55.0333
Wild et al., 2000	Wetland	Grassland	Wetland	Replanting and rewetting	-0.3	9.7
Wild et al., 2000	Wetland	Grassland	Wetland	Replanting and rewetting	-0.3	58.1
Best et al., 1997	Wetland	Grassland	Wetland	Rewetting	6.1	20.8
Hemes et al., 2019	Wetland	Grassland	Wetland	Rewetting	90	460
Schrier-Uijl et al., 2014	Wetland	Grassland	Wetland	Rewetting	152.25	117.75
Schrier-Uijl et al., 2014	Wetland	Grassland	Wetland	Rewetting	152.25	153.75
Schrier-Uijl et al., 2014	Wetland	Grassland	Wetland	Rewetting	121.5	135
Schrier-Uijl et al., 2014	Wetland	Grassland	Wetland	Rewetting	121.5	148.5
Schrier-Uijl et al., 2014	Wetland	Grassland	Wetland	Rewetting	109.5	122.25
Schrier-Uijl et al., 2014	Wetland	Grassland	Wetland	Rewetting	109.5	132
Chamberlain al., 2018	Wetland	Grassland	Wetland	Rewetting	58.4	356
Knox et al., 2015; Knox et al., 2015	Wetland	Grassland	Wetland	Rewetting	58.4	634
Knox et al., 2015; Knox et al., 2015	Wetland	Grassland	Wetland	Rewetting	58.4	572
Knox et al., 2015; Knox et al., 2015	Wetland	Grassland	Wetland	Rewetting	58.4	570
Knox et al., 2015; Knox et al., 2015	Wetland	Grassland	Wetland	Rewetting	58.4	581
Knox et al., 2015; Knox et al., 2015	Wetland	Grassland	Wetland	Rewetting	58.4	462
Knox et al., 2015; Knox et al., 2015	Wetland	Grassland	Wetland	Rewetting	58.4	326
Zhao et al., 2022	Wetland	Mangroves	Mangroves	Planting	198	199
Zhao et al., 2022	Wetland	Mangroves	Mangroves	Planting	198	190
Zhao et al., 2022	Wetland	Mangroves	Mangroves	Planting	198	201
Zhao et al., 2022	Wetland	Mangroves	Mangroves	Planting	198	217
Zhao et al., 2022	Wetland	Mangroves	Mangroves	Planting	198	214
Zhao et al., 2022	Wetland	Mangroves	Mangroves	Planting	198	230
Zhao et al., 2022	Wetland	Mangroves	Mangroves	Planting	198	228
Zhao et al., 2022	Wetland	Mangroves	Mangroves	Planting	198	245
Zhao et al., 2022	Wetland	Mangroves	Mangroves	Planting	198	244
Zhao et al., 2022	Wetland	Mangroves	Mangroves	Planting	198	249
Zhao et al., 2022	Wetland	Mangroves	Mangroves	Planting	198	258
Zhao et al., 2022	Wetland	Mangroves	Mangroves	Planting	198	256
Strack and Zuback, 2013	Wetland	Peat extraction	Bogs	Rewetting	6.6	14
Strack al., 2014	Wetland	Peat extraction	Bogs	Rewetting	-2	37
Tuittila et al., 1999; Tuittila et al., 2000	Wetland	Peat extraction	Bogs	Replanting and rewetting	3.3	3.6
Tuittila et al., 1999; Tuittila et al., 2000	Wetland	Peat extraction	Bogs	Replanting and rewetting	5.4	3.9
Tuittila et al., 1999; Tuittila et al., 2000	Wetland	Peat extraction	Bogs	Replanting and rewetting	3.1	7.1
Tuittila et al., 1999; Tuittila et al., 2000	Wetland	Peat extraction	Bogs	Replanting and rewetting	3.2	5.1
Tuittila et al., 1999; Tuittila et al., 2000	Wetland	Peat extraction	Bogs	Replanting and rewetting	2.5	7.1
Tuittila et al., 1999; Tuittila et al., 2000	Wetland	Peat extraction	Bogs	Replanting and rewetting	3.1	5.4
Waddington and Day, 2007	Wetland	Peat extraction	Bogs	Rewetting	8.2	3.1
Waddington and Day, 2007	Wetland	Peat extraction	Bogs	Rewetting	3.1	12.3
Waddington and Day, 2007	Wetland	Peat extraction	Bogs	Rewetting	9.3	42.1
Wilson et al., 2013	Wetland	Peat extraction	Bogs	Replanting and rewetting	1.1	98.5
Wilson et al., 2013	Wetland	Peat extraction	Bogs	Replanting and rewetting	1.1	122.7
Wilson et al., 2013	Wetland	Peat extraction	Bogs	Replanting and rewetting	1.1	54
Wilson et al., 2013	Wetland	Peat extraction	Bogs	Replanting and rewetting	1.1	78
Wilson et al., 2013	Wetland	Peat extraction	Bogs	Replanting and rewetting	1.1	91
Wilson et al., 2013	Wetland	Peat extraction	Bogs	Replanting and rewetting	1.1	53
Wilson et al., 2013	Wetland	Peat extraction	Bogs	Replanting and rewetting	1.1	68
Wilson et al., 2013	Wetland	Peat extraction	Bogs	Replanting and rewetting	1.1	82
Wilson et al., 2013	Wetland	Peat extraction	Bogs	Replanting and rewetting	1.1	51.2
Vanselow-Algan et al., 2015	Wetland	Peat extraction	Bogs	Rewetting	1.54423	476.726
Vanselow-Algan et al., 2015	Wetland	Peat extraction	Bogs	Rewetting	1.54423	747.187
Vanselow-Algan et al., 2015	Wetland	Peat extraction	Bogs	Rewetting	1.54423	1112.95
Strack et al., 2017	Wetland	Peat extraction	Bogs	Moss layer transfer technique	1.72463	7.39125
Strack et al., 2017	Wetland	Peat extraction	Bogs	Moss layer transfer technique	1.72463	-3.55875
Strack et al., 2017	Wetland	Peat extraction	Bogs	Moss layer transfer technique	1.72463	24.6375
Strack et al., 2017	Wetland	Peat extraction	Bogs	Moss layer transfer technique	1.72463	16.6987
Strack et al., 2017	Wetland	Peat extraction	Bogs	Moss layer transfer technique	1.72463	11.7712
Strack et al., 2017	Wetland	Peat extraction	Bogs	Moss layer transfer technique	0.9855	4.65375
Strack et al., 2017	Wetland	Peat extraction	Bogs	Moss layer transfer technique	0.9855	13.6875
Strack et al., 2017	Wetland	Peat extraction	Bogs	Moss layer transfer technique	0.9855	39.1463
Strack et al., 2017	Wetland	Peat extraction	Bogs	Moss layer transfer technique	0.9855	37.7775
Strack et al., 2017	Wetland	Peat extraction	Bogs	Moss layer transfer technique	0.9855	37.7775
Järveoja et al., 2017	Wetland	Peat extraction	Bogs	Moss layer transfer technique	1.37	1.9
Järveoja et al., 2017	Wetland	Peat extraction	Bogs	Moss layer transfer technique	1.37	1.17
Marinier et al., 2004	Wetland	Peat extraction	Bogs	Replanting and rewetting	6.84375	38.8725
Marinier et al., 2004	Wetland	Peat extraction	Bogs	Replanting and rewetting	9.58125	98.0025
Marinier et al., 2004	Wetland	Peat extraction	Bogs	Replanting and rewetting	31.4813	106.489
Renou-Wilson et al., 2019	Wetland	Peat extraction	Bogs	Rewetting	0	78.5
Renou-Wilson et al., 2019	Wetland	Peat extraction	Bogs	Rewetting	0	43.5
Renou-Wilson et al., 2019	Wetland	Peat extraction	Bogs	Rewetting	7.7	197
Vybornova et al., 2019	Wetland	Peat extraction	Bogs	Rewetting	23.6029	20.9559
Vybornova et al., 2019	Wetland	Peat extraction	Bogs	Rewetting	2.42647	33.0882
Bortoluzzi et al., 2006	Wetland	Peat extraction	Bogs	Naturally regeneration	4	21.5
Bortoluzzi et al., 2006	Wetland	Peat extraction	Bogs	Naturally regeneration	4	15
Bortoluzzi et al., 2006	Wetland	Peat extraction	Bogs	Naturally regeneration	4	28.5
Bortoluzzi et al., 2006	Wetland	Peat extraction	Bogs	Naturally regeneration	4	16
Wilson et al., 2009	Wetland	Peat extraction	Bogs	Rewetting	-0.7	311
Wilson et al., 2009	Wetland	Peat extraction	Bogs	Rewetting	-0.7	388
Wilson et al., 2009	Wetland	Peat extraction	Bogs	Rewetting	-0.7	43
Wilson et al., 2009	Wetland	Peat extraction	Bogs	Rewetting	-0.7	184
Wilson et al., 2009	Wetland	Peat extraction	Bogs	Rewetting	-0.7	288
Wilson et al., 2009	Wetland	Peat extraction	Bogs	Rewetting	-0.7	32
Drösler et al., 2005	Wetland	Peat extraction	Bogs	Rewetting	0.3	71
Drösler et al., 2005	Wetland	Peat extraction	Bogs	Rewetting	0.8	23
Wilson et al., 2016	Wetland	Peat extraction	Bogs	Rewetting	0	1
Wilson et al., 2016	Wetland	Peat extraction	Bogs	Rewetting	0	87
Wilson et al., 2016	Wetland	Peat extraction	Bogs	Rewetting	0	112
Wilson et al., 2016	Wetland	Peat extraction	Bogs	Rewetting	0	53
Nugent et al., 2019	Wetland	Peat extraction	Bogs	Moss layer transfer technique	5	11
Nugent et al., 2019	Wetland	Peat extraction	Bogs	Moss layer transfer technique	5	43
Nugent et al., 2019	Wetland	Peat extraction	Bogs	Moss layer transfer technique	5	44
Nugent et al., 2019	Wetland	Peat extraction	Bogs	Moss layer transfer technique	5	60
Audet et al., 2013	Wetland	Floodplians	Floodplians	Rewetting	-0.4	320.6
Audet et al., 2013	Wetland	Floodplians	Floodplians	Rewetting	-0.6	-0.6
Audet et al., 2013	Wetland	Floodplians	Floodplians	Rewetting	-1.9	-0.3
Welsh et al., 2021	Wetland	Floodplians	Floodplians	Rewetting	-3.65	4.38
Welsh et al., 2021	Wetland	Floodplians	Floodplians	Rewetting	-5.2195	4.38
Welsh et al., 2021	Wetland	Floodplians	Floodplians	Rewetting	-6.424	4.38
dos Santos Pinto et al., 2020	Wetland	Floodplians	Floodplians	Rewetting	-0.9636	3.3288
dos Santos Pinto et al., 2020	Wetland	Floodplians	Floodplians	Rewetting	-0.9636	5.8692
Chen et al., 2020	Forest	Cropland	Forest	Cropland-Forest	-1.53	-2.9
Chen et al., 2020	Forest	Cropland	Forest	Cropland-Forest	-1.53	-5.68
Huang et al., 2018	Forest	Cropland	Forest	Cropland-Forest	-2.57894	-3.2377
Merino et al., 2004	Forest	Cropland	Forest	Cropland-Forest	-0.2	-4.7
Amadi et al., 2016	Forest	Cropland	Forest	Cropland-Forest	-0.37	-0.92
Amadi et al., 2016	Forest	Cropland	Forest	Cropland-Forest	-0.11	-0.21
Amadi et al., 2016	Forest	Cropland	Forest	Cropland-Forest	-0.13	-0.87
Zhou et al., 2019	Forest	Cropland	Forest	Cropland-Forest	-1.37	-1.68
Zhou et al., 2019	Forest	Cropland	Forest	Cropland-Forest	-1.37	-1.8
Zhou et al., 2019	Forest	Cropland	Forest	Cropland-Forest	-1.37	-2.97
Chen et al., 2021	Forest	Cropland	Forest	Cropland-Forest	-3	-2.7
Chen et al., 2021	Forest	Cropland	Forest	Cropland-Forest	-3	-2.4
Levine et al., 2011	Forest	Cropland	Forest	Cropland-Forest	-0.40515	-0.5329
Levine et al., 2011	Forest	Cropland	Forest	Cropland-Forest	-0.40515	-1.90895
Levine et al., 2011	Forest	Cropland	Forest	Cropland-Forest	-0.40515	-2.93095
Robertson et al., 2000	Forest	Cropland	Forest	Cropland-Forest	-0.5913	-3.34705
Veldkamp et al., 2008	Forest	Cropland	Forest	Cropland-Forest	-2.628	-1.5768
Veldkamp et al., 2008	Forest	Cropland	Forest	Cropland-Forest	-2.628	-2.19
Kim et al., 2009 and 2010	Forest	Cropland	Forest	Cropland-Forest	-0.8	-0.46
Liu et al., 2008	Forest	Cropland	Forest	Cropland-Forest	-2.57	-2.61
Wu et al., 2018	Forest	Cropland	Forest	Cropland-Forest	-1.25618	-3.26047
Wu et al., 2018	Forest	Cropland	Forest	Cropland-Forest	-1.25618	-2.4309
Zhao et al., 2017	Forest	Cropland	Forest	Cropland-Forest	-2.75	-2.78
Zhao et al., 2017	Forest	Cropland	Forest	Cropland-Forest	-2.75	-2.34
Zhao et al., 2017	Forest	Cropland	Forest	Cropland-Forest	-2.75	-2.86
Li et al., 2014	Forest	Cropland	Forest	Cropland-Forest	-1.2	-1.41
Li et al., 2014	Forest	Cropland	Forest	Cropland-Forest	-0.76	-1.14
Li et al., 2014	Forest	Cropland	Forest	Cropland-Forest	-1.68	-2.44
Liu et al., 2023	Forest	Cropland	Forest	Cropland-Forest	2.59	-4.3
Liu et al., 2023	Forest	Cropland	Forest	Cropland-Forest	-2.59	-3.25
De Bernardi et al., 2022	Forest	Cropland	Forest	Cropland-Forest	-4.19	-5.32
Allen et al., 2009	Forest	Grassland	Forest	Grassland-Forest	-1.07	-0.8
Allen et al., 2009	Forest	Grassland	Forest	Grassland-Forest	-1.87	-1.53
Allen et al., 2009	Forest	Grassland	Forest	Grassland-Forest	-1.19	-2.53
Allen et al., 2009	Forest	Grassland	Forest	Grassland-Forest	-0.96	-0.61
Allen et al., 2009	Forest	Grassland	Forest	Grassland-Forest	-0.52	-0.53
Allen et al., 2009	Forest	Grassland	Forest	Grassland-Forest	-0.47	-0.96
Allen et al., 2009	Forest	Grassland	Forest	Grassland-Forest	-0.24	-1.62
Allen et al., 2009	Forest	Grassland	Forest	Grassland-Forest	-0.71	-1.72
Allen et al., 2009	Forest	Grassland	Forest	Grassland-Forest	-0.81	-3.43
De Bernardia et al., 2020	Forest	Grassland	Forest	Grassland-Forest	-2.29625	-5.04497
De Bernardia et al., 2020	Forest	Grassland	Forest	Grassland-Forest	-2.29625	-5.32407
de Godoi et al., 2016	Forest	Grassland	Forest	Grassland-Forest	-1.75	-1.446
Hiltbrunner et al., 2012	Forest	Grassland	Forest	Grassland-Forest	-1.07528	-1.25297
Hiltbrunner et al., 2012	Forest	Grassland	Forest	Grassland-Forest	-1.07528	-1.46414
Hiltbrunner et al., 2012	Forest	Grassland	Forest	Grassland-Forest	-1.07528	-1.82468
Hiltbrunner et al., 2012	Forest	Grassland	Forest	Grassland-Forest	-1.07528	-2.85992
Hiltbrunner et al., 2012	Forest	Grassland	Forest	Grassland-Forest	-1.07528	-2.78782
McNamara et al., 2008	Forest	Grassland	Forest	Grassland-Forest	4.5552	-0.51684
McNamara et al., 2008	Forest	Grassland	Forest	Grassland-Forest	4.5552	-0.57816
McNamara et al., 2008	Forest	Grassland	Forest	Grassland-Forest	4.5552	-0.25404
McNamara et al., 2008	Forest	Grassland	Forest	Grassland-Forest	4.5552	-0.67452
Menyailo et al., 2008	Forest	Grassland	Forest	Grassland-Forest	-3.7	-1.3
Menyailo et al., 2008	Forest	Grassland	Forest	Grassland-Forest	-3.9	-1.8
De Bernardi et al., 2022	Forest	Grassland	Forest	Grassland-Forest	-2.1	-2.6
Price et al., 2010	Forest	Grassland	Forest	Grassland-Forest	-1.30286	-0.557143
Price et al., 2010	Forest	Grassland	Forest	Grassland-Forest	-1.30286	-4.36286
Livesley et al., 2009	Forest	Grassland	Forest	Grassland-Forest	-0.235644	-0.438
Livesley et al., 2009	Forest	Grassland	Forest	Grassland-Forest	-0.235644	-0.60444
Yao et al., 2019	Forest	Grassland	Forest	Grassland-Forest	-1.15	-2.24
Benanti et al., 2014	Forest	Grassland	Forest	Grassland-Forest	7.61	0.49
Benanti et al., 2014	Forest	Grassland	Forest	Grassland-Forest	7.61	-0.8
Benanti et al., 2014	Forest	Grassland	Forest	Grassland-Forest	7.61	0.61
Benanti et al., 2014	Forest	Grassland	Forest	Grassland-Forest	-0.96	-0.19
Benanti et al., 2014	Forest	Grassland	Forest	Grassland-Forest	-0.96	-0.75
Ball et al., 2007	Forest	Grassland	Forest	Grassland-Forest	1.95	0.9
Ball et al., 2007	Forest	Grassland	Forest	Grassland-Forest	1.95	0.825
Ball et al., 2007	Forest	Grassland	Forest	Grassland-Forest	0.9	2.1
Ball et al., 2007	Forest	Grassland	Forest	Grassland-Forest	0.9	0.15
De Bernardi et al., 2022	Forest	Grassland	Forest	Grassland-Forest	-4.19	-5.85
Wei et al., 2012	Alpine steppe & meadow (AGM)	Grassland	Grassland	Grazing exclusion	-5.55384	-7.42848
Wei et al., 2012	Alpine steppe & meadow (AGM)	Grassland	Grassland	Grazing exclusion	-6.14952	-7.24452
Luo et al., 2020	Alpine steppe & meadow (AGM)	Grassland	Grassland	Grazing exclusion	-2.21212	-2.32775
Luo et al., 2020	Alpine steppe & meadow (AGM)	Grassland	Grassland	Grazing exclusion	-2.11094	-2.13591
Dang et al., 2023	Alpine steppe & meadow (AGM)	Grassland	Grassland	Grazing exclusion	5.67648	0.63072
Xu et al., 2022	Alpine steppe & meadow (AGM)	Grassland	Grassland	Artificial assisted restoration	-0.876	-0.2628
Xu et al., 2022	Alpine steppe & meadow (AGM)	Grassland	Grassland	Grazing exclusion	-0.876	-2.628
Luo et al., 2020	Alpine steppe & meadow (AGM)	Grassland	Grassland	Grazing exclusion	-2.94949	-3.10367
Hu et al., 2017	Alpine steppe & meadow (AGM)	Grassland	Grassland	Grazing exclusion	-3.32354	-2.89518
Hu et al., 2017	Alpine steppe & meadow (AGM)	Grassland	Grassland	Grazing exclusion	-2.72305	-3.32004
Hu et al., 2017	Alpine steppe & meadow (AGM)	Grassland	Grassland	Grazing exclusion	-0.61539	-1.12303
Hu et al., 2017	Alpine steppe & meadow (AGM)	Grassland	Grassland	Grazing exclusion	-1.19618	-1.76032
Liu et al., 2018	Alpine steppe & meadow (AGM)	Grassland	Grassland	Artificial assisted restoration	-0.9488	-1.09
Liu et al., 2018	Alpine steppe & meadow (AGM)	Grassland	Grassland	Artificial assisted restoration	-0.9488	-1.18
Liu et al., 2018	Alpine steppe & meadow (AGM)	Grassland	Grassland	Artificial assisted restoration	-0.9488	-0.938
Mei et al., 2018	Artifical grassland	Grassland	Grassland	Grazing exclusion	-2.05	-2.25
Mei et al., 2018	Artifical grassland	Grassland	Grassland	Grazing exclusion	-2.02	-2.25
Mosier et al., 1997	Artifical grassland	Cropland	Grassland	Cropland-Grassland	-0.916296	-1.10201
Mosier et al., 1997	Artifical grassland	Cropland	Grassland	Cropland-Grassland	-0.896148	-1.10201
Li et al., 2020	Artifical grassland	Cropland	Grassland	Cropland-Grassland	-2.51	-2.29
Li et al., 2020	Artifical grassland	Cropland	Grassland	Cropland-Grassland	-2.51	-1.49
Li et al., 2020	Artifical grassland	Cropland	Grassland	Cropland-Grassland	-2.51	-1.56
Li et al., 2020	Artifical grassland	Cropland	Grassland	Cropland-Grassland	-2.51	-1.58
Tang et al., 2013	Desert steppe (DE)	Grassland	Grassland	Reduced grazing density	-7.69128	-10.7152
Tang et al., 2013	Desert steppe (DE)	Grassland	Grassland	Reduced grazing density	-7.69128	-11.4073
Tang et al., 2013	Desert steppe (DE)	Grassland	Grassland	Grazing exclusion	-7.69128	-12.1265
Hernandez-Ramirez et al. 2009	Prairie	Cropland	Grassland	Cropland-Grassland	0.002	-0.006
Hernandez-Ramirez et al. 2009	Prairie	Cropland	Grassland	Cropland-Grassland	0.002	0.141
Hernandez-Ramirez et al. 2009	Prairie	Cropland	Grassland	Cropland-Grassland	-0.056	-0.108
Hernandez-Ramirez et al. 2009	Prairie	Cropland	Grassland	Cropland-Grassland	-0.056	-0.016
Schönbach et al., 2012	Temperate steppe & meadow (TGM)	Grassland	Grassland	Reduced grazing density	-2.61964	-3.96429
Schönbach et al., 2012	Temperate steppe & meadow (TGM)	Grassland	Grassland	Reduced grazing density	-2.61964	-3.53571
Schönbach et al., 2012	Temperate steppe & meadow (TGM)	Grassland	Grassland	Grazing exclusion	-2.61964	-3.64286
Fan et al., 2022	Temperate steppe & meadow (TGM)	Grassland	Grassland	Artificial assisted restoration	-6.26252	-7.07458
Fan et al., 2022	Temperate steppe & meadow (TGM)	Grassland	Grassland	Grazing exclusion	-6.26252	-5.92001
Ma et al., 2020	Temperate steppe & meadow (TGM)	Grassland	Grassland	Artificial assisted restoration	-0.74	-2.72
Ma et al., 2020	Temperate steppe & meadow (TGM)	Grassland	Grassland	Artificial assisted restoration	-1.52	-3.84
Ma et al., 2018	Temperate steppe & meadow (TGM)	Grassland	Grassland	Reduced grazing density	-0.8	-1.8
Ma et al., 2018	Temperate steppe & meadow (TGM)	Grassland	Grassland	Grazing exclusion	-0.8	-1
Ma et al., 2018	Temperate steppe & meadow (TGM)	Grassland	Grassland	Reduced grazing density	-1.5	-2.6
Ma et al., 2018	Temperate steppe & meadow (TGM)	Grassland	Grassland	Reduced grazing density	-1.5	-2.4
Ma et al., 2018	Temperate steppe & meadow (TGM)	Grassland	Grassland	Grazing exclusion	-1.5	-1.2
Tang et al., 2013	Temperate steppe & meadow (TGM)	Grassland	Grassland	Reduced grazing density	-6.2012	-7.79728
Tang et al., 2013	Temperate steppe & meadow (TGM)	Grassland	Grassland	Reduced grazing density	-6.2012	-8.59706
Tang et al., 2013	Temperate steppe & meadow (TGM)	Grassland	Grassland	Grazing exclusion	-6.2012	-8.63648
Tang et al., 2013	Temperate steppe & meadow (TGM)	Grassland	Grassland	Reduced grazing density	-5.11584	-6.18193
Tang et al., 2013	Temperate steppe & meadow (TGM)	Grassland	Grassland	Reduced grazing density	-5.11584	-6.01199
Tang et al., 2013	Temperate steppe & meadow (TGM)	Grassland	Grassland	Grazing exclusion	-5.11584	-5.72291
Liu et al., 2007	Temperate steppe & meadow (TGM)	Grassland	Grassland	Grazing exclusion	-1.88	-3.03
Liu et al., 2007	Temperate steppe & meadow (TGM)	Grassland	Grassland	Grazing exclusion	-1.93	-4.1
Liu et al., 2017	Temperate steppe & meadow (TGM)	Grassland	Grassland	Grazing exclusion	-1.35	-0.98
Liu et al., 2017	Temperate steppe & meadow (TGM)	Grassland	Grassland	Grazing exclusion	-2.26	-0.98
Liu et al., 2017	Temperate steppe & meadow (TGM)	Grassland	Grassland	Grazing exclusion	-1.38	-1.12
Liu et al., 2017	Temperate steppe & meadow (TGM)	Grassland	Grassland	Grazing exclusion	-2.28	-1.12
Liu et al., 2017	Temperate steppe & meadow (TGM)	Grassland	Grassland	Grazing exclusion	-1.54	-1.26
Liu et al., 2017	Temperate steppe & meadow (TGM)	Grassland	Grassland	Grazing exclusion	-2.53	-1.26
Chen et al., 2011	Temperate steppe & meadow (TGM)	Grassland	Grassland	Grazing exclusion	-3.5	-4.3
Chen et al., 2011	Temperate steppe & meadow (TGM)	Grassland	Grassland	Grazing exclusion	-2.3	-3.8
Chen et al., 2011	Temperate steppe & meadow (TGM)	Grassland	Grassland	Reduced grazing density	-3.2	-4.5
Chen et al., 2011	Temperate steppe & meadow (TGM)	Grassland	Grassland	Reduced grazing density	-3.2	-4
Chen et al., 2011	Temperate steppe & meadow (TGM)	Grassland	Grassland	Grazing exclusion	-3.2	-4.2
Chen et al., 2011	Temperate steppe & meadow (TGM)	Grassland	Grassland	Reduced grazing density	-3.3	-4.4
Chen et al., 2011	Temperate steppe & meadow (TGM)	Grassland	Grassland	Reduced grazing density	-3.3	-3.9
Chen et al., 2011	Temperate steppe & meadow (TGM)	Grassland	Grassland	Grazing exclusion	-3.3	-4.2
Merino et al., 2004		Cropland	Grassland	Cropland-Grassland	-0.2	-0.9
Meng et al., 2017		Grassland	Grassland	Artificial assisted restoration	-3.52	-5.49
Meng et al., 2017		Grassland	Grassland	Artificial assisted restoration	-3.69	-6.08

## Sheet: Supplementary Data 2 N2O
Meta-analysis shows the impacts of ecological restoration on greenhouse gas emissions
References	Ecosystem	Previous Land Use (Control)	Restored Land Use (Restoration)	Restoration measures	Control_N2O emissions (kg N h-1 yr-1)	Restoration Treatment_N2O emissions (kg N h-1 yr-1)
Iram et al., 2022	Wetland	Cropland	Wetland	Rewetting	14	-0.0086
Gleason et al., 2009	Wetland	Cropland	Wetland	Rewetting	2.0805	1.606
Azizan et al., 2021	Wetland	Cropland	Wetland	Rewetting and Replanting	4.2	2.9
Azizan et al., 2021	Wetland	Cropland	Wetland	Rewetting and Replanting	4.2	0.8
Poyda et al., 2016	Wetland	Cropland	Wetland	Rewetting	18.9	3.4
Tiemeyer et al.2020	Wetland	Cropland	Wetland	Rewetting	11.1	0.1
Zhang et al., 2013	Wetland	Salt marsh	Salt marsh	Replanting	3.87192	4.48512
Zhang et al., 2013	Wetland	Salt marsh	Salt marsh	Replanting	3.87192	0.90228
Zhang et al., 2013	Wetland	Salt marsh	Salt marsh	Replanting	3.87192	0.18396
Oreska et al., 2020	Wetland	Seagrass	Wetland	Replanting	0.2	0.6
Morse et al., 2012	Wetland	Cropland	Wetland	Rewetting and Replanting	51.4	3.37
Morse et al., 2012	Wetland	Cropland	Wetland	Rewetting and Replanting	51.4	3.57
Morse et al., 2012	Wetland	Cropland	Wetland	Rewetting and Replanting	51.4	4.52
Laine et al., 2019	Wetland	Forest	Wetland	Rewetting	6.6	4.3
Tiemeyer et al.2020	Wetland	Forest	Wetland	Rewetting	2	0.1
Schrier-Uijl et al., 2014	Wetland	Grassland	Wetland	Rewetting	13.3636	5.09091
Schrier-Uijl et al., 2014	Wetland	Grassland	Wetland	Rewetting	5.09091	5.09091
Karki al., 2019	Wetland	Grassland	Wetland	Rewetting	3.2	6
Karki al., 2019	Wetland	Grassland	Wetland	Rewetting	3.2	5.9
Karki al., 2019	Wetland	Grassland	Wetland	Rewetting	1.8	4.2
Karki al., 2019	Wetland	Grassland	Wetland	Rewetting	1.8	4.1
Poyda et al., 2016	Wetland	Grassland	Wetland	Rewetting	6.5	3.4
Poyda et al., 2016	Wetland	Grassland	Wetland	Rewetting	14.4	3.4
Beetz et al, 2013	Wetland	Grassland	Wetland	Rewetting	1.15	0.43
Beetz et al, 2013	Wetland	Grassland	Wetland	Rewetting	2.55	1.01
Beetz et al, 2013	Wetland	Grassland	Wetland	Rewetting	0.39	0.3
Huth et al., 2022	Wetland	Grassland	Wetland	Rewetting	4	2
Huth et al., 2022	Wetland	Grassland	Wetland	Rewetting	4	3
Huth et al., 2022	Wetland	Grassland	Wetland	Rewetting	4	-1
Huth et al., 2022	Wetland	Grassland	Wetland	Rewetting	4	-1
Huth et al., 2022	Wetland	Grassland	Wetland	Rewetting	4	0
Huth et al., 2022	Wetland	Grassland	Wetland	Rewetting	4	0
Wild et al., 2000	Wetland	Grassland	Wetland	Replanting	4	0.8
Wild et al., 2000	Wetland	Grassland	Wetland	Replanting	4	-0.3
Tiemeyer et al.2020	Wetland	Grassland	Wetland	Rewetting	4.6	0.1
Iram et al., 2022	Wetland	Mangroves	Mangroves	Rewetting	14	4.8
Cameron et al., 2019	Wetland	Mangroves	Mangroves	Rewetting and Replanting	5.55217	0.42709
Cameron et al., 2019	Wetland	Mangroves	Mangroves	Rewetting and Replanting	5.55217	0.42709
Cameron et al., 2019	Wetland	Mangroves	Mangroves	Rewetting and Replanting	5.76571	6.61989
Cameron et al., 2019	Wetland	Mangroves	Mangroves	Rewetting and Replanting	5.76571	4.91153
Cameron et al., 2019	Wetland	Mangroves	Mangroves	Rewetting and Replanting	5.76571	8.32825
Vanselow-Algan et al., 2015	Wetland	Peat extraction	Bogs	Rewetting	3.30999	-0.149483
Vanselow-Algan et al., 2015	Wetland	Peat extraction	Bogs	Rewetting	3.30999	0.341676
Vanselow-Algan et al., 2015	Wetland	Peat extraction	Bogs	Rewetting	3.30999	0.256257
Brummell et al., 2017	Wetland	Peat extraction	Bogs	Rewetting and moss layer transfer technique	0.14965	-0.13505
Järveoja et al., 2017	Wetland	Peat extraction	Bogs	Rewetting and moss layer transfer technique	2.37396	-0.010512
Järveoja et al., 2017	Wetland	Peat extraction	Bogs	Rewetting and moss layer transfer technique	2.37396	0.186588
Vybornova et al., 2019	Wetland	Peat extraction	Bogs	Rewetting	4.66443	4.19463
Drösler et al., 2005	Wetland	Peat extraction	Bogs	Rewetting	0.58	0.0177
Drösler et al., 2005	Wetland	Peat extraction	Bogs	Rewetting	0.58	-0.0121
Drösler et al., 2005	Wetland	Peat extraction	Bogs	Rewetting	0.58	0.0135
Tiemeyer et al.2020	Wetland	Peat extraction	Bogs	Rewetting	0.9	0.1
Audet et al., 2013	Wetland	Floodplians	Floodplians	Rewetting	0	0.8
Audet et al., 2013	Wetland	Floodplians	Floodplians	Rewetting	25.6	12.2
Audet et al., 2013	Wetland	Floodplians	Floodplians	Rewetting	0.2	0.5
Welsh et al., 2021	Wetland	Floodplians	Floodplians	Rewetting	0.5492	0.3804
dos Santos Pinto et al., 2020	Wetland	Floodplians	Floodplians	Rewetting	2.3652	2.0148
dos Santos Pinto et al., 2020	Wetland	Floodplians	Floodplians	Rewetting	2.3652	2.8032
Chen et al., 2020	Forest	Cropland	Forest	Cropland-Forest	2.38	0.94
Chen et al., 2020	Forest	Cropland	Forest	Cropland-Forest	2.38	0.47
Lin et al., 2010	Forest	Cropland	Forest	Cropland-Forest	5.27	0.13
Merino et al., 2004	Forest	Cropland	Forest	Cropland-Forest	2.7	0.8
Amadi et al., 2016	Forest	Cropland	Forest	Cropland-Forest	3.2	1.1
Amadi et al., 2016	Forest	Cropland	Forest	Cropland-Forest	2.1	0.7
Amadi et al., 2016	Forest	Cropland	Forest	Cropland-Forest	2.5	0.3
Chen et al., 2021	Forest	Cropland	Forest	Cropland-Forest	0.45	0.89
Chen et al., 2021	Forest	Cropland	Forest	Cropland-Forest	0.45	1.13
Robertson et al., 2000	Forest	Cropland	Forest	Cropland-Forest	1.1753	0.4745
Veldkamp et al., 2008	Forest	Cropland	Forest	Cropland-Forest	0.7884	3.066
Veldkamp et al., 2008	Forest	Cropland	Forest	Cropland-Forest	0.7884	2.19
Kim et al., 2009 and 2010	Forest	Cropland	Forest	Cropland-Forest	7.2	1.8
Kim et al., 2009 and 2010	Forest	Cropland	Forest	Cropland-Forest	16.8	4.5
Liu et al., 2008	Forest	Cropland	Forest	Cropland-Forest	8.64	3.03
Zhao et al., 2017	Forest	Cropland	Forest	Cropland-Forest	3.29	2.16
Zhao et al., 2017	Forest	Cropland	Forest	Cropland-Forest	3.29	2.26
Zhao et al., 2017	Forest	Cropland	Forest	Cropland-Forest	3.29	2.51
Li et al., 2014	Forest	Cropland	Forest	Cropland-Forest	1.17	0.08
Li et al., 2014	Forest	Cropland	Forest	Cropland-Forest	1.68	0.11
Li et al., 2014	Forest	Cropland	Forest	Cropland-Forest	3.32	0.32
Ball et al., 2002	Forest	Cropland	Forest	Cropland-Forest	2.9	1.3
Ball et al., 2002	Forest	Cropland	Forest	Cropland-Forest	2.9	0.1
Kachenchart et al., 2012	Forest	Cropland	Forest	Cropland-Forest	2.2	3.3
Miao et al., 2015	Forest	Cropland	Forest	Cropland-Forest	0.46	0.146
Allen et al., 2009	Forest	Grassland	Forest	Grassland-Forest	0.05	0.05
Allen et al., 2009	Forest	Grassland	Forest	Grassland-Forest	0.02	0.03
Allen et al., 2009	Forest	Grassland	Forest	Grassland-Forest	0.05	0.01
Allen et al., 2009	Forest	Grassland	Forest	Grassland-Forest	0.04	0.06
Allen et al., 2009	Forest	Grassland	Forest	Grassland-Forest	0.03	0.06
Allen et al., 2009	Forest	Grassland	Forest	Grassland-Forest	0.15	0.01
Allen et al., 2009	Forest	Grassland	Forest	Grassland-Forest	0.04	0.02
Allen et al., 2009	Forest	Grassland	Forest	Grassland-Forest	0.03	0.05
Allen et al., 2009	Forest	Grassland	Forest	Grassland-Forest	0.04	0.03
de Godoi et al., 2016	Forest	Grassland	Forest	Grassland-Forest	0.316	0.242
Coutinho et al., 2010	Forest	Grassland	Forest	Grassland-Forest	0.35	0.66
Coutinho et al., 2010	Forest	Grassland	Forest	Grassland-Forest	0.35	0.88
Erickson et al., 2001	Forest	Grassland	Forest	Grassland-Forest	0.50808	0.51684
Erickson et al., 2001	Forest	Grassland	Forest	Grassland-Forest	0.50808	8.34828
Erickson et al., 2001	Forest	Grassland	Forest	Grassland-Forest	0.50808	0.63948
Erickson et al., 2001	Forest	Grassland	Forest	Grassland-Forest	0.69204	0.15768
Erickson et al., 2001	Forest	Grassland	Forest	Grassland-Forest	0.69204	0.07884
Erickson et al., 2001	Forest	Grassland	Forest	Grassland-Forest	0.69204	1.6644
Verchot et al., 1999	Forest	Grassland	Forest	Grassland-Forest	0.25	0.94
Verchot et al., 1999	Forest	Grassland	Forest	Grassland-Forest	0.25	2.43
Mishurov and Kiely, 2010	Forest	Grassland	Forest	Grassland-Forest	4.4	2.8
Mishurov and Kiely, 2010	Forest	Grassland	Forest	Grassland-Forest	4.4	0.7
Mishurov and Kiely, 2010	Forest	Grassland	Forest	Grassland-Forest	4.4	3.1
Mishurov and Kiely, 2010	Forest	Grassland	Forest	Grassland-Forest	4.4	2.1
Price et al., 2010	Forest	Grassland	Forest	Grassland-Forest	0.04	0.14
Price et al., 2010	Forest	Grassland	Forest	Grassland-Forest	0.04	0.25
Livesley et al., 2009	Forest	Grassland	Forest	Grassland-Forest	2.33016	0.117384
Livesley et al., 2009	Forest	Grassland	Forest	Grassland-Forest	2.33016	0.147168
Yao et al., 2019	Forest	Grassland	Forest	Grassland-Forest	0.13	0.65
Benanti et al., 2014	Forest	Grassland	Forest	Grassland-Forest	0.12	0.76
Benanti et al., 2014	Forest	Grassland	Forest	Grassland-Forest	0.12	10.12
Benanti et al., 2014	Forest	Grassland	Forest	Grassland-Forest	0.12	7.15
Benanti et al., 2014	Forest	Grassland	Forest	Grassland-Forest	0.42	0.07
Benanti et al., 2014	Forest	Grassland	Forest	Grassland-Forest	0.42	0.77
Ball et al., 2007	Forest	Grassland	Forest	Grassland-Forest	0.3	0.2
Ball et al., 2007	Forest	Grassland	Forest	Grassland-Forest	0.3	4.7
Ball et al., 2007	Forest	Grassland	Forest	Grassland-Forest	0.3	0.2
Ball et al., 2007	Forest	Grassland	Forest	Grassland-Forest	0.3	1.9
Carmo et al., 2005	Alpine steppe & meadow (AGM)	Grassland	Grassland	Artificial assisted restoration	0.07	2.23
Wei et al., 2012	Alpine steppe & meadow (AGM)	Grassland	Grassland	Grazing exclusion	0.098988	-0.0219
Wei et al., 2012	Alpine steppe & meadow (AGM)	Grassland	Grassland	Grazing exclusion	-0.070956	-0.439752
Luo et al., 2020	Alpine steppe & meadow (AGM)	Grassland	Grassland	Grazing exclusion	0.0780436	0.0825033
Luo et al., 2020	Alpine steppe & meadow (AGM)	Grassland	Grassland	Grazing exclusion	0.166121	0.187862
Luo et al., 2020	Alpine steppe & meadow (AGM)	Grassland	Grassland	Grazing exclusion	-0.12264	-0.129648
Zhang et al., 2021	Alpine steppe & meadow (AGM)	Grassland	Grassland	Grazing exclusion	3.1974	1.99027
Zhang et al., 2021	Alpine steppe & meadow (AGM)	Grassland	Grassland	Grazing exclusion	3.1974	2.26884
Yin et al., 2020	Alpine steppe & meadow (AGM)	Grassland	Grassland	Reduced grazing density	0.306	0.325
Yin et al., 2020	Alpine steppe & meadow (AGM)	Grassland	Grassland	Grazing exclusion	0.306	0.209
Yin et al., 2020	Alpine steppe & meadow (AGM)	Grassland	Grassland	Reduced grazing density	0.495	0.296
Yin et al., 2020	Alpine steppe & meadow (AGM)	Grassland	Grassland	Grazing exclusion	0.495	0.278
Hu et al., 2017	Alpine steppe & meadow (AGM)	Grassland	Grassland	Grazing exclusion	1.49796	0.870744
Hu et al., 2017	Alpine steppe & meadow (AGM)	Grassland	Grassland	Grazing exclusion	0.123516	0.27156
Hu et al., 2017	Alpine steppe & meadow (AGM)	Grassland	Grassland	Grazing exclusion	2.01611	1.81945
Hu et al., 2017	Alpine steppe & meadow (AGM)	Grassland	Grassland	Grazing exclusion	0.14892	0.34383
Liu et al., 2018	Alpine steppe & meadow (AGM)	Grassland	Grassland	Artificial assisted restoration	0.1445	1.0046
Liu et al., 2018	Alpine steppe & meadow (AGM)	Grassland	Grassland	Artificial assisted restoration	0.1445	2.26
Liu et al., 2018	Alpine steppe & meadow (AGM)	Grassland	Grassland	Artificial assisted restoration	0.1445	5.65
Mosier et al., 1997	Artifical grassland	Cropland	Grassland	Cropland-Gassland	0.40296	0.36792
Mosier et al., 1997	Artifical grassland	Cropland	Grassland	Cropland-Gassland	0.294336	0.36792
Su et al., 2019	Artifical grassland	Cropland	Grassland	Cropland-Gassland	0.7668	0.1353
Su et al., 2019	Artifical grassland	Cropland	Grassland	Cropland-Gassland	0.7668	0.1424
Su et al., 2019	Artifical grassland	Cropland	Grassland	Cropland-Gassland	0.7668	0.1172
Su et al., 2019	Artifical grassland	Cropland	Grassland	Cropland-Gassland	0.7668	0.1017
Sun et al., 2017	Artifical grassland	Cropland	Grassland	Cropland-Gassland	0.620208	0.811176
Gao et al., 2009	Artifical grassland	Cropland	Grassland	Cropland-Gassland	0.702552	0.721824
Gao et al., 2009	Artifical grassland	Cropland	Grassland	Cropland-Gassland	0.702552	0.726204
Gao et al., 2009	Artifical grassland	Cropland	Grassland	Cropland-Gassland	0.702552	0.75774
Hernandez-Ramirez et al. 2009	Prairie	Cropland	Grassland	Cropland-Gassland	6.16	0.04
Hernandez-Ramirez et al. 2009	Prairie	Cropland	Grassland	Cropland-Gassland	4.95	0.04
Hernandez-Ramirez et al. 2009	Prairie	Cropland	Grassland	Cropland-Gassland	4.57	0.23
Hernandez-Ramirez et al. 2009	Prairie	Cropland	Grassland	Cropland-Gassland	3.44	0.23
Schönbach et al., 2012	Temperate steppe & meadow (TGM)	Grassland	Grassland	Reduced grazing density	0.099939	0.149908
Schönbach et al., 2012	Temperate steppe & meadow (TGM)	Grassland	Grassland	Reduced grazing density	0.099939	0.130049
Schönbach et al., 2012	Temperate steppe & meadow (TGM)	Grassland	Grassland	Grazing exclusion	0.099939	0.224222
Li et al., 2021	Temperate steppe & meadow (TGM)	Grassland	Grassland	Grazing exclusion	0.75336	1.06872
Li et al., 2021	Temperate steppe & meadow (TGM)	Grassland	Grassland	Grazing exclusion	0.75336	0.657
Yang et al., 2015	Temperate steppe & meadow (TGM)	Grassland	Grassland	Grazing exclusion	0.19	0.43
Yang et al., 2015	Temperate steppe & meadow (TGM)	Grassland	Grassland	Grazing exclusion	0.15	0.43
Wolf et al., 2010	Temperate steppe & meadow (TGM)	Grassland	Grassland	Reduced grazing density	0.1	0.11
Wolf et al., 2010	Temperate steppe & meadow (TGM)	Grassland	Grassland	Reduced grazing density	0.1	0.15
Wolf et al., 2010	Temperate steppe & meadow (TGM)	Grassland	Grassland	Reduced grazing density	0.1	0.1
Wolf et al., 2010	Temperate steppe & meadow (TGM)	Grassland	Grassland	Reduced grazing density	0.1	0.2
Wolf et al., 2010	Temperate steppe & meadow (TGM)	Grassland	Grassland	Grazing exclusion	0.1	0.17
Wolf et al., 2010	Temperate steppe & meadow (TGM)	Grassland	Grassland	Grazing exclusion	0.1	0.28
Wolf et al., 2010	Temperate steppe & meadow (TGM)	Grassland	Grassland	Grazing exclusion	0.1	0.22
Miao et al., 2015	Temperate steppe & meadow (TGM)	Cropland	Grassland	Cropland-Gassland	0.46	0.68
Fan et al., 2022	Temperate steppe & meadow (TGM)	Grassland	Grassland	Artificial assisted restoration	2.07875	1.98589
Fan et al., 2022	Temperate steppe & meadow (TGM)	Grassland	Grassland	Grazing exclusion	2.07875	2.55529
Merbold et al., 2021	Grassland	Grassland	Grassland	Artificial assisted restoration	2.2	27.7
Merbold et al., 2021	Grassland	Grassland	Grassland	Artificial assisted restoration	2.2	2.8
Merbold et al., 2021	Grassland	Grassland	Grassland	Artificial assisted restoration	2.2	2.8
Merino et al., 2004	Grassland	Cropland	Grassland	Cropland-Gassland	2.7	4.8
Meng et al., 2017	Grassland	Grassland	Grassland	Artificial assisted restoration	1.31	1.44
Meng et al., 2017	Grassland	Grassland	Grassland	Artificial assisted restoration	1.31	2.43

## Sheet: Supplementary Data 3 CO2
Meta-analysis shows the impacts of ecological restoration on greenhouse gas emissions
References	Ecosystem	Previous Land Use (Control)	Restored Land Use (Restoration)	Restoration measures	Control_CO2 emissions (g C m-2 yr-1)	Restoration Treatment_CO2 emissions (g C m-2 yr-1)
Pu et al., 2022	Wetland	Aquaculture	Wetland	Aquaculture-Wetland	-41.92	-120.21
Pu et al., 2022	Wetland	Aquaculture	Wetland	Aquaculture-Wetland	-41.92	-167.1
Pu et al., 2022	Wetland	Aquaculture	Wetland	Aquaculture-Wetland	-41.92	-167.07
Poyda et al., 2016	Wetland	Cropland	Wetland	Rewetting	1010	280
Chamberlain al., 2018; Knox et al., 2015	Wetland	Cropland	Wetland	Rewetting	278	262.3
Chamberlain al., 2018; Knox et al., 2015	Wetland	Cropland	Wetland	Rewetting	278	-556
Chamberlain al., 2018; Knox et al., 2015	Wetland	Cropland	Wetland	Rewetting	278	-546.9
Laine et al., 2019	Wetland	Forest	Wetland	Rewetting	47.0482	-47.5568
Laine et al., 2019	Wetland	Forest	Wetland	Rewetting	104.195	68.4818
Beetz et al, 2013	Wetland	Grassland	Wetland	Rewetting	458	-148
Beetz et al, 2013	Wetland	Grassland	Wetland	Rewetting	482	88
Beetz et al, 2013	Wetland	Grassland	Wetland	Rewetting	304	0
Karki al., 2019; Kandel et al., 2019; Kandel et al., 2020	Wetland	Grassland	Wetland	Rewetting	-477	-467
Karki al., 2019; Kandel et al., 2019; Kandel et al., 2020	Wetland	Grassland	Wetland	Rewetting	-477	-576
Karki al., 2019; Kandel et al., 2019; Kandel et al., 2020	Wetland	Grassland	Wetland	Rewetting	-372	-441
Karki al., 2019; Kandel et al., 2019; Kandel et al., 2020	Wetland	Grassland	Wetland	Rewetting	-372	-515
Poyda et al., 2016	Wetland	Grassland	Wetland	Rewetting	800	280
Poyda et al., 2016	Wetland	Grassland	Wetland	Rewetting	1170	280
Hemes et al., 2019	Wetland	Grassland	Wetland	Rewetting	306	324
Schrier-Uijl et al., 2014	Wetland	Grassland	Wetland	Rewetting	109.091	-272.727
Schrier-Uijl et al., 2014	Wetland	Grassland	Wetland	Rewetting	-24.5455	-272.727
Schrier-Uijl et al., 2014	Wetland	Grassland	Wetland	Rewetting	190.909	-272.727
Schrier-Uijl et al., 2014	Wetland	Grassland	Wetland	Rewetting	218.182	-272.727
Schrier-Uijl et al., 2014	Wetland	Grassland	Wetland	Rewetting	-54.5455	-518.182
Schrier-Uijl et al., 2014	Wetland	Grassland	Wetland	Rewetting	81.8182	-518.182
Schrier-Uijl et al., 2014	Wetland	Grassland	Wetland	Rewetting	190.909	-409.091
Schrier-Uijl et al., 2014	Wetland	Grassland	Wetland	Rewetting	218.182	-409.091
Chamberlain al., 2018; Knox et al., 2015	Wetland	Grassland	Wetland	Rewetting	341	-3.4
Chamberlain al., 2018; Knox et al., 2015	Wetland	Grassland	Wetland	Rewetting	341	-449
Chamberlain al., 2018; Knox et al., 2015	Wetland	Grassland	Wetland	Rewetting	341	-37.5
Zhao et al., 2022	Wetland	Mangroves	Mangroves	Planting	147	141
Zhao et al., 2022	Wetland	Mangroves	Mangroves	Planting	147	197
Zhao et al., 2022	Wetland	Mangroves	Mangroves	Planting	147	131
Zhao et al., 2022	Wetland	Mangroves	Mangroves	Planting	147	233
Zhao et al., 2022	Wetland	Mangroves	Mangroves	Planting	147	194
Zhao et al., 2022	Wetland	Mangroves	Mangroves	Planting	147	154
Zhao et al., 2022	Wetland	Mangroves	Mangroves	Planting	147	138
Zhao et al., 2022	Wetland	Mangroves	Mangroves	Planting	147	210
Zhao et al., 2022	Wetland	Mangroves	Mangroves	Planting	147	151
Zhao et al., 2022	Wetland	Mangroves	Mangroves	Planting	147	173
Zhao et al., 2022	Wetland	Mangroves	Mangroves	Planting	147	139
Zhao et al., 2022	Wetland	Mangroves	Mangroves	Planting	147	117
Strack and Zuback, 2013	Wetland	Peat extraction	Bogs	Rewetting	517.1	141.6
Strack al., 2014	Wetland	Peat extraction	Bogs	Rewetting	378	-30
Tuittila et al., 1999; Tuittila et al., 2000	Wetland	Peat extraction	Bogs	Replanting and rewetting	44.1	44
Tuittila et al., 1999; Tuittila et al., 2000	Wetland	Peat extraction	Bogs	Replanting and rewetting	62	18
Tuittila et al., 1999; Tuittila et al., 2000	Wetland	Peat extraction	Bogs	Replanting and rewetting	60	26.1
Tuittila et al., 1999; Tuittila et al., 2000	Wetland	Peat extraction	Bogs	Replanting and rewetting	50	-9.1
Tuittila et al., 1999; Tuittila et al., 2000	Wetland	Peat extraction	Bogs	Replanting and rewetting	95	38.3
Tuittila et al., 1999; Tuittila et al., 2000	Wetland	Peat extraction	Bogs	Replanting and rewetting	113	-64.5
Wilson et al., 2013	Wetland	Peat extraction	Bogs	Replanting and rewetting	38.6	-142.8
Wilson et al., 2013	Wetland	Peat extraction	Bogs	Replanting and rewetting	38.6	-106.8
Wilson et al., 2013	Wetland	Peat extraction	Bogs	Replanting and rewetting	38.6	-587.9
Wilson et al., 2013	Wetland	Peat extraction	Bogs	Replanting and rewetting	81.6	-43.1
Wilson et al., 2013	Wetland	Peat extraction	Bogs	Replanting and rewetting	81.6	-13.9
Wilson et al., 2013	Wetland	Peat extraction	Bogs	Replanting and rewetting	81.6	-150.9
Wilson et al., 2013	Wetland	Peat extraction	Bogs	Replanting and rewetting	37.3	-211.2
Wilson et al., 2013	Wetland	Peat extraction	Bogs	Replanting and rewetting	37.3	-147.9
Wilson et al., 2013	Wetland	Peat extraction	Bogs	Replanting and rewetting	37.3	-305
Vanselow-Algan et al., 2015	Wetland	Peat extraction	Bogs	Rewetting	199.091	84
Vanselow-Algan et al., 2015	Wetland	Peat extraction	Bogs	Rewetting	199.091	16.2545
Vanselow-Algan et al., 2015	Wetland	Peat extraction	Bogs	Rewetting	199.091	67.4727
Järveoja et al., 2017	Wetland	Peat extraction	Bogs	Rewetting and moss layer transfer technique	267.8	110.6
Järveoja et al., 2017	Wetland	Peat extraction	Bogs	Rewetting and moss layer transfer technique	267.8	102.7
Renou-Wilson et al., 2019	Wetland	Peat extraction	Bogs	Rewetting	151	-37
Renou-Wilson et al., 2019	Wetland	Peat extraction	Bogs	Rewetting	151	66
Renou-Wilson et al., 2019	Wetland	Peat extraction	Bogs	Rewetting	137	-49
Vybornova et al., 2019	Wetland	Peat extraction	Bogs	Reweting	164.455	78
Vybornova et al., 2019	Wetland	Peat extraction	Bogs	Reweting	127.909	50.4545
Bortoluzzi et al., 2006	Wetland	Peat extraction	Bogs	Natural regeneration	22	-94
Bortoluzzi et al., 2006	Wetland	Peat extraction	Bogs	Natural regeneration	22	-135
Bortoluzzi et al., 2006	Wetland	Peat extraction	Bogs	Natural regeneration	25.5	-124.5
Bortoluzzi et al., 2006	Wetland	Peat extraction	Bogs	Natural regeneration	25.5	-153.5
Wilson et al., 2016	Wetland	Peat extraction	Bogs	Rewetting	138	57
Wilson et al., 2016	Wetland	Peat extraction	Bogs	Rewetting	42	-74
Wilson et al., 2016	Wetland	Peat extraction	Bogs	Rewetting	42	-84
Wilson et al., 2016	Wetland	Peat extraction	Bogs	Rewetting	42	-260
Nugent et al., 2019	Wetland	Peat extraction	Bogs	Rewetting and moss layer transfer technique	330.5	504
Nugent et al., 2019	Wetland	Peat extraction	Bogs	Rewetting and moss layer transfer technique	330.5	145
Nugent et al., 2019	Wetland	Peat extraction	Bogs	Rewetting and moss layer transfer technique	330.5	-90
Nugent et al., 2019	Wetland	Peat extraction	Bogs	Rewetting and moss layer transfer technique	330.5	-73
Richardson et al., 2023	Wetland	Peat extraction	Bogs	Rewetting	580	60
Richardson et al., 2023	Wetland	Peat extraction	Bogs	Rewetting	580	-90
Audet et al., 2013	Wetland	Floodplians	Floodplians	Rewetting	-4	-362
Audet et al., 2013	Wetland	Floodplians	Floodplians	Rewetting	-288	-353
Audet et al., 2013	Wetland	Floodplians	Floodplians	Rewetting	-208	-82
Sabbatini et al., 2016	Forest	Cropland	Forest	Cropland-Forest	-501.273	-957.818
Wolf et al., 2011	Forest	Grassland	Forest	Grassland-Forest	261	-442
Don et al., 2009	Forest	Grassland	Forest	Grassland-Forest	-149.9	-34.1
Don et al., 2010	Forest	Grassland	Forest	Grassland-Forest	33.4	19.4
Don et al., 2011	Forest	Grassland	Forest	Grassland-Forest	-81.7	-61.4
Merbold et al., 2021	Alpine steppe & meadow (AGM)	Grassland	Grassland	Artificial assisted restoration	-266.77	-558.49
Merbold et al., 2021	Alpine steppe & meadow (AGM)	Grassland	Grassland	Artificial assisted restoration	-266.77	-750.45
Chen et al., 2015	Alpine steppe & meadow (AGM)	Grassland	Grassland	Grazing exclusion	-192.11	-283.12
Chen et al., 2015	Alpine steppe & meadow (AGM)	Grassland	Grassland	Grazing exclusion	-192.11	-222.54
Liu et al., 2020	Alpine steppe & meadow (AGM)	Grassland	Grassland	Grazing exclusion	-226.841	-264.912
Du et al., 2022	Alpine steppe & meadow (AGM)	Grassland	Grassland	Grazing exclusion	-1332.08	-1517.51
Du et al., 2022	Alpine steppe & meadow (AGM)	Grassland	Grassland	Grazing exclusion	-1332.08	-2698.22
Lv et al., 2020	Alpine steppe & meadow (AGM)	Grassland	Grassland	Grazing exclusion	-19.95	-14.64
Xu et al., 2022	Alpine steppe & meadow (AGM)	Grassland	Grassland	Artificial assisted restoration	460.528	542.781
Xu et al., 2022	Alpine steppe & meadow (AGM)	Grassland	Grassland	Grazing exclusion	460.528	-2857.77
Welker et al., 2004	Alpine steppe & meadow (AGM)	Grassland	Grassland	Grazing exclusion	170	-83
Hu et al., 2018	Alpine steppe & meadow (AGM)	Grassland	Grassland	Grazing exclusion	105.961	-11.353
Shao et al., 2013	Desert steppe (DE)	Grassland	Grassland	Grazing exclusion	-6	43
Shao et al., 2013	Desert steppe (DE)	Grassland	Grassland	Grazing exclusion	70	48
Sun et al., 2016	Desert steppe (DE)	Grassland	Grassland	Grazing exclusion	118.93	-397.17
Sun et al., 2016	Desert steppe (DE)	Grassland	Grassland	Grazing exclusion	118.93	-273.62
Han et al., 2017	Temperate steppe & meadow (TGM)	Grassland	Grassland	Grazing exclusion	-99.28	-105.73
Dong et al., 2021	Temperate steppe & meadow (TGM)	Grassland	Grassland	Grazing exclusion	-588.38	-715.4
Rong et al., 2017	Temperate steppe & meadow (TGM)	Grassland	Grassland	Reduced grazing density	-298	-952
Rong et al., 2017	Temperate steppe & meadow (TGM)	Grassland	Grassland	Grazing exclusion	-298	-681
Rong et al., 2017	Temperate steppe & meadow (TGM)	Grassland	Grassland	Reduced grazing density	-555	-1240
Rong et al., 2017	Temperate steppe & meadow (TGM)	Grassland	Grassland	Grazing exclusion	-555	-1008
Rong et al., 2017	Temperate steppe & meadow (TGM)	Grassland	Grassland	Reduced grazing density	-621	-824
Rong et al., 2017	Temperate steppe & meadow (TGM)	Grassland	Grassland	Grazing exclusion	-621	-621
Zhu et al., 2015	Temperate steppe & meadow (TGM)	Grassland	Grassland	Reduced grazing density	-877.647	-2824.36
Zhu et al., 2015	Temperate steppe & meadow (TGM)	Grassland	Grassland	Grazing exclusion	-877.647	-2047.95
Wang et al., 2015	Temperate steppe & meadow (TGM)	Grassland	Grassland	Grazing exclusion	-87.7962	-124.504
Okach et al., 2019	Temperate steppe & meadow (TGM)	Grassland	Grassland	Grazing exclusion	-687.16	-1571.07
Shen et al., 2014	Grassland	Grassland	Grassland	Grazing exclusion	-48.7	-58
Abraha et al., 2018	Grassland	Cropland	Grassland	Cropland-Grassland	77	6.5
Abraha et al., 2019	Grassland	Cropland	Grassland	Cropland-Grassland	-50	-127.5
Abraha et al., 2020	Grassland	Cropland	Grassland	Cropland-Grassland	-85	36
Abraha et al., 2021	Grassland	Cropland	Grassland	Cropland-Grassland	29	-57
Abraha et al., 2022	Grassland	Cropland	Grassland	Cropland-Grassland	-14	-149
Abraha et al., 2023	Grassland	Cropland	Grassland	Cropland-Grassland	-99	-127
Abraha et al., 2024	Grassland	Cropland	Grassland	Cropland-Grassland	120	-107
Abraha et al., 2025	Grassland	Cropland	Grassland	Cropland-Grassland	104	-210
Abraha et al., 2026	Grassland	Cropland	Grassland	Cropland-Grassland	77	84
Abraha et al., 2027	Grassland	Cropland	Grassland	Cropland-Grassland	-50	-90.2
Abraha et al., 2028	Grassland	Cropland	Grassland	Cropland-Grassland	-85	-104.8
Abraha et al., 2029	Grassland	Cropland	Grassland	Cropland-Grassland	29	-55
Abraha et al., 2030	Grassland	Cropland	Grassland	Cropland-Grassland	-14	-14
Abraha et al., 2031	Grassland	Cropland	Grassland	Cropland-Grassland	-99	-98
Abraha et al., 2032	Grassland	Cropland	Grassland	Cropland-Grassland	120	-14
Abraha et al., 2033	Grassland	Cropland	Grassland	Cropland-Grassland	104	-186

## Sheet: Supplementary Data 4 Age
Meta-analysis shows the impacts of ecological restoration on greenhouse gas emissions
	Age	NEE (g C ha-1)	Age	GPP (g C ha-1)	Age	ER (g C ha-1)		Age	NEE (g C m-2 ha-1)	Age	GPP (g C m-2 ha-1)	Age	ER (g C m-2 ha-1)		Age	GPP	Age	ER			Age	Fire NEE (g C m-2)	Age	Clear-cutting NEE (g C m-2)	Age	Windthrow NEE (g C m-2)			Age	GPP/ER			Age	Fire GPP/ER	Age	Clear-cutting GPP/ER	Age	GPP/ER
Wetland	3	-148	3	1355	3	1206	Afforestation	30	-470	7	2082	30	1510	Reforestation	100	592	100	586		Forest disturbance	100	-6	161	41	1	504		Afforestation	7	1.26951		Forest disturbance	100	1.01024	161	0.950363	1	0.61128
	4	88	4	1031	4	1118		7	-442	18	1693.47	7	1640		1	273	1	440			101	0	162	84	2	439			18	1.36452			101	1	162	0.89434	2	0.684736
	5	0	5	1192	5	1191		18	-452.4	19	1818.4	18	1241.07		101	680	101	680			105	-79	163	39	3	250			19	1.37668			6	0.445946	163	0.94751	3	0.6875
	27	-75.8	10	501	27	795		19	-497.54	20	1611.02	19	1320.86		2	359	2	483			48	-246	164	-7	1	525			20	1.28078			15	1.09043	164	1.00911	4	0.795343
	27	-201.7	16	551	27	856.3		20	-353.18	21	1801.38	20	1257.84		6	99	6	222			6	123	165	-7	2	482			21	1.35582			27	1.154	165	1.00938
	27	-113.6	10	999.5	27	420.3		21	-472.75	22	1775.72	21	1328.63		15	410	15	376			15	-34	166	-3	1	255			22	1.30878			2	0.363265	166	1.00426
	6	-118.8	3	590.7	6	415.5		22	-418.93	23	1726.71	22	1356.78		27	592	27	513			27	-79	167	-23	2	221			23	1.28079			10	0.980556	167	1.03253
	28	9.2	7	8.1	28	997.3		23	-378.55	24	1805.31	23	1348.16		2	89	2	245			2	155	168	-27	3	240			24	1.26285			29	1.17241	168	1.04608
	28	29.7	7	524	28	1052.2		24	-375.75	25	1796.14	24	1429.55		10	353	10	360			10	7	169	-58	4	167			25	1.20487			75	1.00719	169	1.09062
	28	-76.2	7	437	28	584.5		25	-305.41	26	1766.54	25	1490.73		29	544	29	464			29	-80	170	-21					26	1.23979			7	0.950695	170	1.03437
	7	-78.6	7	414	7	490.1		26	-341.67	27	1980.9	26	1424.87		75	560	75	556			75	-4	1	571					27	1.32813			16	0.913828	1	0.225237
	6	-42	7	412	10	581		27	-489.4	27	1777.56	27	1491.5		7	752	7	791			7	39	2	605					27	1.29844			28	1.06243	2	0.402764
	17	-64.6364	7	441	16	480		27	-408.56	1	21	27	1369		16	456	16	499			16	43	3	616					1	0.0630631			3	0.920732	3	0.457269
	10	80	8	528	10	1131.1		1	312	2	110	1	333		28	902	28	849			28	-53	4	642					2	0.37037			11	1.06452	4	0.507291
	16	-71	8	445	3	1176		2	187	3	237	2	297		3	906	3	984			3	78	5	446					3	0.675214			30	1.00779	5	0.655598
	10	141.6	8	420	8	236		3	114	4	392	3	351		11	594	11	558			11	-36	14	170					4	0.915888			76	1.1474	14	0.873887
	3	-30	8	417	7	476		4	36	5	469	4	428		30	388	30	385			30	-3	15	149					5	1.03761			3	0.824786	15	0.886519
	10	131.6	8	455	7	656		5	-17	1	502	5	452		76	903	76	787			76	-115	16	199					1	0.967245			15	1.35404	16	0.87609
	3	585.3	14	743	7	418		1	17	2	697	1	519		3	193	3	234			3	41	17	42					2	1.26268			80	1.15962	17	0.974576
	1	44	15	759	7	448		2	-145	3	441	2	552		15	436	15	322			15	-114	49	-293					3	0.777778			10	0.778706	49	1.16591
	1	18	16	762	7	364		3	126	4	612	3	567		80	494	80	426			80	-70	50	-326					4	1.05882			11	0.88521	50	1.1965
	2	26.1	3	78	8	476		4	-34	5	709	4	578		10	373	10	479			10	108	51	-338					5	1.29144			12	0.852194	51	1.19594
	2	-9.1	3	110.5	8	601		5	-160	6	985	5	549		11	401	11	453			11	45	52	-374					6	1.24055			13	0.913838	52	1.22382
	3	38.3			8	398		6	-191	7	1139	6	794		12	369	12	433			12	63	53	-218					7	1.09625			14	1.1215	53	1.12763
	3	-64.5			8	436		7	-100	8	1402	7	1039		13	350	13	383			13	27	54	-316					8	1.14076					54	1.18643
	1	-9.9			8	362		8	-173	9	1464	8	1229		14	480	14	428			14	49	55	-194					9	1.1778					55	1.09336
	2	-19.9			14	647		9	-221	10	1468	9	1243		161	785	161	826			3	132	56	-273					10	1.1433					56	1.13844
	1	170			15	624		10	-184	11	1570	10	1284		162	711	162	795			82	-361	0	1268					11	1.14431					0	0.357143
	1	-101			16	681		11	-198	12	0	11	1372		163	704	163	743			72	-68	1	885					13	1.0791					1	0.627368
	1	-54			3	188.6		12	0	13	1910	12	0		164	775	164	768			122	-41	2	528					14	0.971304					2	0.722105
	1	-283			3	213.2		13	-140	14	1557	13	1770		165	753	165	746			4	87	3	237					14	1.09792					3	0.912059
	1	-162			52	44		14	46	14	1110	14	1603		166	708	166	705			13	-68	4	-97					4	0.4					4	1.04082
	7	-142.8			52	44		14	-103	4	72	14	1011		167	730	167	707			83	-139	5	-458					7	0.952381					5	1.18207
	7	-106.8			52	44		4	108	7	220	4	180		168	613	168	586			73	-21	6	-527					13	1.10264					6	1.21876
	7	-587.9			52	44		7	11	13	376	7	231		169	698	169	640			123	23	7	-718					15	2.20283					7	1.31728
	8	-43.1			53	44		13	-35	15	467	13	341		170	632	170	611					8	-400					5	0.445614					8	1.15804
	8	-13.9			53	44		15	-255	5	127	15	212		1	166	1	737					9	-384					8	0.752066					9	1.1851
	8	-150.9			53	44		5	158	8	182	5	285		2	408	2	1013					10	-700					14	0.90085					10	1.35587
	9	-211.2			53	44		8	60	14	318	8	242		3	519	3	1135					11	-663					16	2.07909					11	1.34968
	9	-147.9						14	35	16	1183	14	353		4	661	4	1303					12	-640					17	2.42059					12	1.31023
	9	-305						16	-614	17	1387	16	569		5	849	5	1295					13	-569					12	1.22536					13	1.30266
	30	84						17	-814	12	556.091	17	573		14	1178	14	1348					14	-818					13	1.46661					14	1.48288
	30	16.2545						12	-102.273	13	485.182	12	453.818		15	1164	15	1313					15	-775					14	1.1278					15	1.46659
	30	67.4727						13	-154.364	14	589.636	13	330.818		16	1407	16	1606					16	-735					36	1.3164					16	1.46372
	8	-179						14	-66.8182	36	987.3	14	522.818		17	1610	17	1652					17	-491					10	1.06332					17	1.29133
	18	19.64						13	-198.273	10	890	36	750		49	2059	49	1766					19	-613					44	1.07674					19	1.32503
	7	-47						36	-237.273	44	1796	10	837		50	1985	50	1659					1	1269					11	0.926927					1	0.357143
	7	219						10	-53	11	926	44	1668		51	2063	51	1725					2	882					44	0.854792					2	0.630344
	7	3						44	-130	44	1766	11	999		52	2045	52	1671					10	-576					6	1.38529					10	1.24552
	7	16						11	-73	6	1924.3	44	2066		53	1926	53	1708					11	-603					7	1.32442					11	1.3012
	7	-77						44	-300	7	2025.3	6	1389.1		54	2011	54	1695					24	-741					17	1.30426					24	1.37781
	8	-53						1	200	17	1782.4	7	1529.2		55	2272	55	2078					25	-610					18	1.43641					25	1.31987
	8	156						2	400	18	1963	17	1366.6		56	2245	56	1972					69	-587					32	1.65975					69	1.63254
	8	-22						3	210	32	1200	18	1366.6		0	705	0	1974					70	-661					33	1.29885					70	1.69311
	8	19						4	90	33	1243	32	723		1	1490	1	2375					71	-680					34	1.36439					71	1.7649
	8	-92						8	-250	34	1157	33	957		2	1372	2	1900					72	-761					35	1.48312					72	1.74323
	14	-94						26	-340	35	1142	34	848		3	2458	3	2695					73	-759					36	1.36685					73	1.71807
	15	-105						6	-535.2	36	1237	35	770		4	2448	4	2352					74	-658					8	1.48361					74	1.60926
	16	-70						7	-496.1	8	1810	36	905		5	2967	5	2510					75	-530					9	1.42017					75	1.43089
	1	504						17	-415.8	9	1690	8	1220		6	2936	6	2409					200	-44					10	1.64286					200	1.03154
	4	145						18	-596.4	10	1840	9	1190		7	2927	7	2222					1	569					18	1.32348					1	0.458095
	15	-90						32	-477	18	1702	10	1120		8	2931	8	2531					2	495					19	1.28404					2	0.521739
	30	-73						33	-286	19	1858	18	1286		9	2465	9	2080					3	153					20	1.23129					3	0.868895
	3	110.6						34	-309	20	1629	19	1447		10	2667	10	1967					4	117					21	1.28611					4	0.897817
	3	102.7						35	-371	21	1852	20	1323		11	2559	11	1896					5	4					22	1.30133					5	0.996745
	9	-75						36	-332	22	1857	21	1440		12	2703	12	2063					6	103					41	1.48148					6	0.915505
	9	-61						8	-590	41	1468	22	1427		13	2449	13	1880					7	28					43	1.42516					7	0.973659
	9	-123						9	-500	43	1609	41	990.9		14	2512	14	1694					8	-49					45	1.11096					8	1.04121
	10	-71						10	-720	45	1642	43	1129		15	2436	15	1661					9	-52					46	1.15782					9	1.04668
	10	-71						18	-416	46	1636	45	1478		16	2320	16	1585					60	-306					47	1.16678					60	1.21031
	10	-124						19	-410	47	1742	46	1413		17	2265	17	1754					61	-194					36	1.12116					61	1.12163
	16	-37						20	-306	36	1351	47	1493		19	2499	19	1886					62	-273					43	1.23467					62	1.16831
	16	66						21	-412	43	1047	36	1205		1	705	1	1974					1	139					39	1.1954					1	0.64899
	2	-49						22	-430	39	2080	43	848		2	1504	2	2386					2	111					40	1.17677					2	0.740654
	52	-46						41	-477.1	40	2330	39	1740		10	2922	10	2346					3	173					7	1.10938					3	0.614699
	52	-22						43	-480.3	7	710	40	1980		11	2605	11	2002					4	133					20	1.38562					4	0.729124
	52	-45						45	-164	20	2120	7	640		24	2695	24	1956					5	113					35	1.29474					5	0.777996
	52	-48						46	-223	35	1230	20	1530		25	2517	25	1907					6	73					70	1.10656					6	0.852823
	53	-23						47	-249	70	1350	35	950		69	1515	69	928					7	83					65	1.15638					7	0.858362
	53	-49						36	-146	65	1442	70	1220		70	1622	70	958					8	23					1	1.04139					8	0.959075
	53	-14						43	-199	1	858	65	1247		71	1569	71	889					9	9					2	0.981601					9	0.984668
	53	-118						39	-330	2	1035	1	823.9		72	1738	72	997					1	620					3	1.05844					1	0.261905
	1	478						40	-350	3	1112	2	1054.4		73	1816	73	1057					2	520					9	1.16092					2	0.504762
	2	468						7	-70	9	1010	3	1050.6		74	1738	74	1080					3	600					14	2.1236					3	0.516129
								20	-590	14	1890	9	870		75	1760	75	1230					6	119					30	1.35294					6	0.892405
								35	-280	30	1380	14	890		200	1439	200	1395					4	386					45	1.22826					4	0.401975
								70	-130	45	1130	30	1020		1	481	1	1050					12	-24					57	1.31746					12	0.823204
								65	-196	57	830	45	920		2	540	2	1035					40	-179					2	0.681159					40	1.08389
								1	-34.1	2	329	57	630		3	1014	3	1167					40	-192					3	0.89404					40	1.09717
								2	19.4	3	675	2	483		4	1028	4	1145					75	-323					30	0.971591					75	1.34253
								3	-61.4	30	1710	3	755		5	1225	5	1229					2	137.5					51	1.40355					2	0.411135
								9	-140	51	553	30	1760		6	1116	6	1219					10	-19					7	1.26951					10	1.05793
								14	-990	7	2082	51	394		7	1035	7	1063					29	-73					57	1.51933					29	1.14513
								30	-360	57	2083	7	1640		8	1238	8	1189					90	-21.5					58	1.46745					90	1.03829
								45	-210	58	2367	57	1371		9	1166	9	1114					1	167					60	1.50937					1	0.620455
								57	-200	60	2095	58	1613		60	1761	60	1455					2	124					61	1.33539					2	0.743271
								2	154	61	1947	60	1388		61	1789	61	1595					15	-524					62	1.38					3	0.898182
								3	-80	62	1863	61	1458		62	1895	62	1622					16	-341					20	1.31644					41	1.42238
								30	50	20	1610.4	62	1350		1	257	1	396					17	-583					21	1.29397					5	0.60199
								51	-160	21	1865.9	20	1223.3		2	317	2	428					18	-608					3	1.67474					38	1.20381
								7	-442	3	2377.36	21	1442		3	276	3	449					19	-270											2	0.684869
								57	-747			3	1419.55		4	358	4	491					20	-225											31	1.13074
								58	-765						5	396	5	509					21	-423											1	0.807658
								60	-699						6	423	6	496					3	112											10	1.32845
								61	-494						7	503	7	586					41	-496											6	0.602159
								62	-520						8	539	8	562					5	239											18	0.95696
								0.5	7.53						9	578	9	587					38	-138											57	1.17923
								1	-9.57						1	220	1	840					2	225											2	0.417867
								30	-549.1						2	530	2	1050					31	-222											14	0.901262
								31	-445.4						3	640	3	1240					1	427											53	1.14623
								20	-387.2						6	987	6	1106					10	-381											62	1.42642
								21	-432.8						4	285	4	709					5	256											1	0.115044
								50	-185.455						12	745	12	905					6	412											2	0.354839
								90	-218.182						40	969	40	894					8	-121											3	0.383278
								70	-54.5455						40	892	40	813					10	-117											1	0.357143
								3	-957.818						75	827	75	616					6	516											2	0.630344
															2	96	2	233.5					18	64											10	1.24552
															10	347	10	328					57	-328											11	1.3012
															29	576	29	503					2	606											24	1.37781
															90	583	90	561.5					14	133											25	1.31987
															100	592	100	586					49	-270											6	0.445946
															1	273	1	440					50	-370											15	1.09043
															101	680	101	680					51	-375											27	1.154
															2	359	2	483					52	-425											2	0.363265
															3	988	3	1100					53	-254											10	0.980556
															41	1970	41	1385					54	-330											29	1.17241
															5	363	5	603					62	-562											75	1.00719
															38	1010	38	839					1	1000											7	0.950695
															2	602	2	879					2	700											16	0.913828
															31	1600	31	1415					3	725											28	1.06243
															1	1793	1	2220					1	1269											3	0.920732
															10	1541	10	1160					2	882											11	1.06452
															6	781	6	1297					10	-576											30	1.00779
															18	1423	18	1487					11	-603											76	1.1474
															57	2158	57	1830					24	-741
															1	401	1	656					25	-610
															2	480	2	701					6	123
															3	528	3	768					15	-34
															4	649	4	816					27	-79
															2	435	2	1041					2	155
															14	1214	14	1347					10	7
															53	1991	53	1737					29	-80
															62	1890	62	1325					75	-4
															1	130	1	1130					7	39
															2	385	2	1085					16	43
															3	463	3	1208					28	-53
															1	705	1	1974					3	78
															2	1504	2	2386					11	-36
															10	2922	10	2346					30	-3
															11	2605	11	2002					76	-115
															24	2695	24	1956					7	55
															25	2517	25	1907					1	111
															6	99	6	222					2	175
															15	410	15	376					0	190
															27	592	27	513					5	40
															2	89	2	245					10	-40
															10	353	10	360					29	-40
															29	544	29	464					79	20
															75	560	75	556					5	324.3
															7	752	7	791					38	-201
															16	456	16	499					65	-192
															28	902	28	849					66	-159
															3	906	3	984					67	-185
															11	594	11	558					68	-154
															30	388	30	385					11	-616
															76	903	76	787					12	-660
															1	401	1	656					13	-729
															2	480	2	701					14	-490
															3	528	3	768
															4	649	4	816

## Sheet: Supplementary Data 5 References
All references included in the presented meta-analysis
Abraha, M., Hamilton, S.K., Chen, J. & Robertson, G.P. Ecosystem carbon exchange on conversion of Conservation Reserve Program grasslands to annual and perennial cropping systems. Agr. Forest Meteorol. 253–254, 151–160 (2018).
Allen, D.E. et al. Nitrous oxide and methane emissions from soil are reduced following afforestation of pasture lands in three contrasting climatic zones. Soil Res. 47, 443–458 (2009).
Altor, A.E. & Mitsch, W.J. Methane flux from created riparian marshes: Relationship to intermittent versus continuous inundation and emergent macrophytes. Ecol. Indic. 28, 224–234 (2006).
Amadi, C.C., Van Rees, K.C.J. & Farrell, R.E. Soil–atmosphere exchange of carbon dioxide, methane and nitrous oxide in shelterbelts compared with adjacent cropped fields. Agr. Ecosyst. Environ. 223, 123–134 (2016).
Anderson, F.E. et al. Variation of energy and carbon fluxes from a restored temperate freshwater wetland and implications for carbon market verification protocols. J. Geophys. Res-Biogeo. 121, 777–795 (2016).
Anthony, T.L. & Silver, W.L. Hot moments drive extreme nitrous oxide and methane emissions from agricultural peatlands. Global Change Biol. 27, 5141–5153 (2021).
Arain, M.A. & Restrepo-Coupe, N. Net ecosystem production in a temperate pine plantation in southeastern Canada. Agr. Forest Meteorol. 128, 223–241 (2005).
Arnold, K.V., Weslien, P., Nilsson, M., Svensson, B.H. & Klemedtsson, L. Fluxes of CO2, CH4 and N2O from drained coniferous forests on organic soils. Forest Ecol. Manag. 210, 239–254 (2005).
Artigas, F. et al. Long term carbon storage potential and CO2 sink strength of a restored salt marsh in New Jersey. Agr. Forest Meteorol. 200, 313–321 (2015).
Audet, J., Elsgaard, L., Kjaergaard, C., Larsen, S.E. & Hoffmann, C.C. Greenhouse gas emissions from a Danish riparian wetland before and after restoration. Ecol. Indic. 57, 170–182 (2013).
Avera, B.N., Strahm, B.D., Burger, J.A. & Zipper, C.E. Development of ecosystem structure and function on reforested surface-mined lands in the Central Appalachian Coal Basin of the United States. New Forest 46, 683–702 (2015).
Azizan, S.N.F. et al. Comparing GHG emissions from drained oil palm and recovering tropical peatland forests in Malaysia. Water 13, 3372 (2021).
Badiou, P., McDougal, R., Pennock, D. & Clark, B. Greenhouse gas emissions and carbon sequestration potential in restored wetlands of the Canadian prairie pothole region. Wetl. Ecol Manag. 19, 237–256 (2011).
Ball, B., McTaggart, I., Watson, C.J.A. Influence of organic ley–arable management and afforestation in sandy loam to clay loam soils on fluxes of N2O and CH4 in Scotland. Agr. Ecosyst. Environ. 90, 305–317 (2002).
Ball, T.O.M., Smith, K.A. & Moncrieff, J.B. Effect of stand age on greenhouse gas fluxes from a Sitka spruce [Picea sitchensis (Bong.) Carr.] chronosequence on a peaty gley soil. Global Change Biol. 13, 2128–2142 (2007).
Bartolucci, N.N., Anderson, T.R. & Ballantine, K.A. Restoration of retired agricultural land to wetland mitigates greenhouse gas emissions. Restor. Ecol. 29 e13314 (2020).
Beetz, S. et al. Effects of land use intensity on the full greenhouse gas balance in an Atlantic peat bog. Biogeosciences 10, 1067–1082 (2013).
Benanti, G., Saunders, M., Tobin, B. & Osborne, B. Contrasting impacts of afforestation on nitrous oxide and methane emissions. Agr. Forest Meteorol. 198–199, 82–93 (2014).
Bergeron, O., Margolis, H.A., Coursolle, C. & Giasson, M.-A. How does forest harvest influence carbon dioxide fluxes of black spruce ecosystems in eastern North America? Agr. Forest Meteorol. 148, 537–548 (2008).
Best, E.P. & Jacobs, F.J.E.E. The influence of raised water table levels on carbon dioxide and methane production in ditch-dissected peat grasslands in the Netherlands. Ecol. Eng. 8, 129–144 (1997).
Beyer, C. & Höper, H. Greenhouse gas exchange of rewetted bog peat extraction sites and a Sphagnum cultivation site in northwest Germany. Biogeosciences 12, 2101–2117 (2015).
Bjarnadottir, B. et al. Carbon and water balance of an afforested shallow drained peatland in Iceland. Forest Ecol. Manag. 482, 118861 (2021).
Bjarnadottir, B., Sigurdsson, B. & Lindroth, A. Seasonal and annual variation of carbon fluxes in a young Siberian larch (Larix sibirica) plantation in Iceland. Biogeosci. Discuss. 6, 6601–6634 (2009).
Bortoluzzi, E., Epron, D., Siegenthaler, A., Gilbert, D. & Buttler, A. Carbon balance of a European mountain bog at contrasting stages of regeneration. New Phytol. 172, 708–718 (2006).
Bracho, R. et al. Controls on carbon dynamics by ecosystem structure and climate for southeastern US slash pine plantations. Ecol. Monogr. 82, 101–128 (2012).
Brummell, M.E., Lazcano, C. & Strack, M. The effects of Eriophorum vaginatum on N2O fluxes at a restored, extracted peatland. Ecol. Indic. 106, 287–295 (2017).
Buchanan, S.W., Mafa-Attoye, T., Dunfield, K., Thevathasan, N.V. & Isaac, M.E. The role of plant functional traits and diversity in soil carbon dynamics within riparian agroforests. J. Environ. Qual. 51, 33–43 (2022).
Burden, A., Garbutt, R.A., Evans, C.D., Jones, D.L. & Cooper, D.M. Carbon sequestration and biogeochemical cycling in a saltmarsh subject to coastal managed realignment. Estuar. Coast. Shelf S. 120, 12–20 (2013).
Cai, T., Price, D.T., Orchansky, A.L. & Thomas, B.R. Carbon, water, and energy exchanges of a hybrid poplar plantation during the first five years following planting. Ecosystems 14, 658–671 (2011).
Cameron, C., Hutley, L.B. & Friess, D.A. Estimating the full greenhouse gas emissions offset potential and profile between rehabilitating and established mangroves. Sci. Total Environ. 665, 419–431 (2019).
Cameron, C., Hutley, L.B., Friess, D.A. & Munksgaard, N.C. Hydroperiod, soil moisture and bioturbation are critical drivers of greenhouse gas fluxes and vary as a function of landuse change in mangroves of Sulawesi, Indonesia. Sci. Total Environ. 654, 365–377 (2019).
Cao J., Liang D., Chen Y., & Xin Y. Methane flux and affecting factors in the process of vegetation restoration in burned area of Greater Khingan Mountains. J. northwest for. Univ. 36, 173–178 (2021).
Carmo, J.B.d. et al. Nitrogen dynamics during till and no-till pasture restoration sequences in Rondônia, Brazil. Nutr. Cycl. Agroecosys. 71, 213–225 (2005).
Carnell, P.E. et al. Blue carbon drawdown by restored mangrove forests improves with age. J. Environ. Manage. 306, 114301 (2022).
Chamberlain, S.D. et al. Soil properties and sediment accretion modulate methane fluxes from restored wetlands. Global Change Biol. 24, 4107–4121 (2018).
Chan, F.C.C. et al. Carbon, water and energy exchange dynamics of a young pine plantation forest during the initial fourteen years of growth. Forest Ecol. Manag. 410, 12–26 (2018).
Chang, S.X., Shi, Z., Thomas, B.R. & Naeth, M.A. Soil respiration and net ecosystem productivity in a chronosequence of hybrid poplar plantations. Can. J. Soil Sci. 100, 488–502 (2020).
Chen, J., Shi, W. & Cao, J. Effects of grazing on ecosystem CO2 exchange in a meadow grassland on the Tibetan Plateau during the growing season. Environ. Manage. 55, 347–359 (2015).
Chen, P. et al. Effects of afforestation on soil CH4 and N2O fluxes in a subtropical karst landscape. Sci. Total Environ. 705, 135974 (2020).
Chen, Q., Long, C., Chen, J. & Cheng, X. Differential response of soil CO2, CH4, and N2O emissions to edaphic properties and microbial attributes following afforestation in central China. Global Change Biol. 27, 5657–5669 (2021).
Chen, W. et al. Annual methane uptake by temperate semiarid steppes as regulated by stocking rates, aboveground plant biomass and topsoil air permeability. Global Change Biol. 17, 2803–2816 (2011).
Christiansen, J.R. & Gundersen, P. Stand age and tree species affect N2O and CH4; exchange from afforested soils. Biogeosciences 8, 2535–2546 (2011).
Coutinho, R.P. et al. Estoque de carbono e nitrogênio e emissão de N2O em diferentes usos do solo na Mata Atlântica. Pesqui. Agropecu. Bras. 45, 195–203 (2010).
Creevy, A.L., Payne, R.J., Andersen, R. & Rowson, J.G. Annual gaseous carbon budgets of forest-to-bog restoration sites are strongly determined by vegetation composition. Sci. Total Environ. 705, 135863 (2020).
Dang, Z. et al. Effect of grazing exclusion on emission of greenhouse gases and soil organic carbon turnover in alpine shrub meadow. Sci. Total Environ. 858, 159758 (2022).
De Bernardi, M. et al. High methane uptake from soils of low and high density radiata pine afforestations compared to herbaceous systems. J. Sustain. Forest. 40, 99–109 (2020).
De Bernardi, M., Priano, M.E., Fernández, M.E., Gyenge, J. & Juliarena, M.P. Impact of land use change on soil methane fluxes and diffusivity in Pampean plains, Argentina. Agr. Ecosyst. Environ. 329, 107866 (2022).
de Godoi, S.G. et al. The conversion of grassland to acacia forest as an effective option for net reduction in greenhouse gas emissions. J. Environ. Manage. 169, 91–102 (2016).
Dong, G. et al. Land uses changed the dynamics and controls of carbon-water exchanges in alkali-saline Songnen Plain of Northeast China. Ecol. Indic. 133, 108353 (2021).
Dou, X., Zhou, W., Zhang, Q. & Cheng, X. Greenhouse gas (CO2, CH4, N2O) emissions from soils following afforestation in central China. Atmos. Environ. 126, 98–106 (2016).
Drösler, M. Trace gas exchange and climatic relevance of bog ecosystems, Southern Germany. Doctoral dissertation, München Techn. Univ. Diss. 2005 (2005).
Du, C., Zhou, G. & Gao, Y. Grazing exclusion alters carbon flux of alpine meadow in the Tibetan Plateau. Agr. Forest Meteorol. 314 108774 (2022).
Du, M. et al. Effects of different land use patterns on soil properties and N2O emissions on a semi-arid Loess Plateau of Central Gansu. Front. Ecol. Evol. 11 1128236 (2023).
Duman, T. & Schäfer, K.V.R. Partitioning net ecosystem carbon exchange of native and invasive plant communities by vegetation cover in an urban tidal wetland in the New Jersey Meadowlands (USA). Ecol. Indic. 114, 16–24 (2018).
Erickson, H., Keller, M. & Davidson, E.A. Nitrogen oxide fluxes and nitrogen cycling during postagricultural succession and forest fertilization in the humid tropics. Ecosystems 4, 67–84 (2001).
Fan, K. et al. Methane and nitrous oxide fluxes with different land uses in the temperate meadow steppe of Inner Mongolia, China. Agronomy 12 2810 (2022).
Feng D. Effects of drained mires for forestry on CO2, CH4 and N2O emissions in Xiaoxing’an Mountain northeast China. Master Degree Dissertation. Northeast forestry university (2009).
Fest, B., Wardlaw, T., Livesley, S.J., Duff, T.J. & Arndt, S.K. Changes in soil moisture drive soil methane uptake along a fire regeneration chronosequence in a eucalypt forest landscape. Global Change Biol. 21, 4250–4264 (2015).
Fredeen, A.L., Waughtal, J.D. & Pypker, T.G. When do replanted sub-boreal clearcuts become net sinks for CO2? Forest Ecol. Manag. 239, 210–216 (2007).
Gao, Y.Q. et al. The effect of returning farmland to grassland on soil carbon, nitrogen sequestration and CO2 and N2O fluxes. Ecol. Environ. Sci. 18 1071–1076 (2009)
Glatzel, S., Kalbitz, K., Dalva, M. & Moore, T. Dissolved organic matter properties and their relationship to carbon dioxide efflux from restored peat bogs. Geoderma 113, 397–411 (2003).
Gleason, R.A., Tangen, B.A., Browne, B.A. & Euliss Jr, N.H. Greenhouse gas flux from cropland and restored wetlands in the Prairie Pothole Region. Soil Biol. Biochem. 41, 2501–2507 (2009).
Goulden, M.L. et al. Physiological responses of a black spruce forest to weather. J. Geophys. Res.: Atmos. 102, 28987-28996 (1997).
Günther, A., Huth, V., Jurasinski, G. & Glatzel, S. The effect of biomass harvesting on greenhouse gas emissions from a rewetted temperate fen. GCB Bioenergy 7, 1092–1106 (2015).
Hambley, G. et al. Net ecosystem exchange from two formerly afforested peatlands undergoing restoration in the Flow Country of northern Scotland. Mires Peat 23, 1–14 (2019).
Han S. Productivity estimation of the poplar plantations on the beaches in middle and low reaches of Yangtze River using eddy covariance measurement. Doctoral Degree Dissertation., Chinese Academy of Forestry (2008).
Han, D.L., Yi, H., Z, X., Jia H. Soil respiration as affected by long-term fencing in a mountain meadow steppe of Central Asia. Range Manag. Agrofor. 38, 165–170 (2017).
Hargreaves, K., Milne, R. & Cannell, M. Carbon balance of afforested peatland in Scotland. Forestry 76, 299–317 (2003).
Hemes, K.S. et al. Assessing the carbon and climate benefit of restoring degraded agricultural peat soils to managed wetlands. Agr. Forest Meteorol. 268, 202–214 (2019).
Hemes, K.S., Chamberlain, S.D., Eichelmann, E., Knox, S.H. & Baldocchi, D.D. A biogeochemical compromise: the high methane cost of sequestering carbon in restored wetlands. Geophys. Res. Lett. 45, 6081–6091 (2018).
Hendriks, D., Van Huissteden, J., Dolman, A. & Van der Molen, M.J.B. The full greenhouse gas balance of an abandoned peat meadow. Mires Peat 4, 411–424 (2007).
Herbst, M. et al. Climate and site management as driving factors for the atmospheric greenhouse gas exchange of a restored wetland. Biogeosciences 10, 39–52 (2013).
Herbst, M., Friborg, T., Ringgaard, R. & Soegaard, H. Interpreting the variations in atmospheric methane fluxes observed above a restored wetland. Agr. Forest Meteorol. 151, 841–853 (2011).
Hernandez-Ramirez, G., Brouder, S.M., Smith, D.R. & Van Scoyoc, G.E. Greenhouse gas fluxes in an eastern Corn Belt soil: weather, nitrogen source, and rotation. J. Environ. Qual. 38, 841–854 (2009).
Hiltbrunner, D., Zimmermann, S., Karbin, S., Hagedorn, F. & Niklaus, P.A. Increasing soil methane sink along a 120-year afforestation chronosequence is driven by soil moisture. Global Change Biol. 18, 3664–3671 (2012).
Hommeltenberg, J., Schmid, H.P., Drösler, M. & Werle, P. Can a bog drained for forestry be a stronger carbon sink than a natural bog forest? Biogeosciences 11, 3477–3493 (2014).
Hu et al., 2018. Effects of fencing on ecosystem carbon exchange at meadow steppe in the northern slope of the Tianshan Mountains. China. J. of Plant Ecol. 42, 372–381 (2018).
Hu, Y. et al. The weak effects of fencing on ecosystem respiration, CH4, and N2O fluxes in a Tibetan alpine meadow during the growing season. Sci. Cold Arid Reg. 9, 554–567 (2018).
Huang K., Liu F., Li Z. & Li Y. Effects of land use change on soil CH4 oxidation in karst area of western Guangxi. Earth Environ. 46, 534–541 (2018).
Huth, V. et al. The climate benefits of topsoil removal and Sphagnum introduction in raised bog restoration. Restor. Ecol. 30, e13490 (2022).
Huth, V. et al. Topsoil removal reduced in-situ methane emissions in a temperate rewetted bog grassland by a hundredfold. Sci. Total Environ. 721, 137763 (2020).
Huth, V., Günther, A., Jurasinski, G., Glatzel, S.J.M. & Peat. The effect of an exceptionally wet summer on methane effluxes from a 15-year re-wetted fen in north-east Germany. Mires Peat 13, 1–7 (2013).
Iram, N. et al. Climate change mitigation and improvement of water quality from the restoration of a subtropical coastal wetland. Ecol. Appl. 32, e2620 (2022).
Järveoja, J. et al. Impact of water table level on annual carbon and greenhouse gas balances of a restored peat extraction area. Biogeosciences 13, 2637–2651 (2016).
Jassal, R.S. et al. Carbon sequestration and water use of a young hybrid poplar plantation in north-central Alberta. Biomass Bioenergy 56, 323–333 (2013).
Jauhiainen, J., Limin, S., Silvennoinen, H. & Vasander, H.J.E. Carbon dioxide and methane fluxes in drained tropical peat before and after hydrological restoration. Ecology 89, 3503–3514 (2008).
Juottonen, H. et al. Methane-cycling microbial communities and methane emission in natural and restored peatlands. Appl. Environ. Microbiol. 78, 6386–6389 (2012).
Kachenchart, B., Jones, D.L., Gajaseni, N., Edwards-Jones, G. & Limsakul, A. Seasonal nitrous oxide emissions from different land uses and their controlling factors in a tropical riparian ecosystem. Agr. Ecosyst. Environ. 158, 15–30 (2012).
Kandel, T.P., Karki, S., Elsgaard, L. & Lærke, P.E. Fertilizer-induced fluxes dominate annual N2O emissions from a nitrogen-rich temperate fen rewetted for paludiculture. Nutr. Cycl. Agroecosys. 115, 57–67 (2019).
Kandel, T.P., Karki, S., Elsgaard, L., Labouriau, R. & Laerke, P.E. Methane fluxes from a rewetted agricultural fen during two initial years of paludiculture. Sci. Total Environ. 713, 136670 (2020).
Kandel, T.P., Lærke, P.E., Hoffmann, C.C. & Elsgaard, L. Complete annual CO2, CH4, and N2O balance of a temperate riparian wetland 12 years after rewetting. Ecol. Indic. 127, 527–535 (2019).
Karki, S. et al. Annual CO2 fluxes from a cultivated fen with perennial grasses during two initial years of rewetting. Mires Peat, 25 1–22 (2019).
Kim, D.-G. et al. Nitrous oxide emissions from riparian forest buffers, warm-season and cool-season grass filters, and crop fields. Biogeosci. Discuss 6, 607–650 (2009).
Kim, D.G., Isenhart, T.M., Parkin, T.B., Schultz, R.C. & Loynachan, T.E. Methane flux in cropland and adjacent riparian buffers with different vegetation covers. J. Environ. Qual. 39, 97–105 (2010).
Kivimäki, S.K., Yli-petäys, M. & Tuittila, E.-s. Carbon sink function of sedge and Sphagnum patches in a restored cut-away peatland: increased functional diversity leads to higher production. J. of Appl. Ecol. 45, 921–929 (2007).
Knox, S.H. et al. Agricultural peatland restoration: effects of land-use change on greenhouse gas (CO2 and CH4) fluxes in the Sacramento-San Joaquin Delta. Global Change Biol. 21, 750–765 (2015).
Komulainen, V.-M., Nykänen, H., Martikainen, P.J. & Laine, J. Short-term effect of restoration on vegetation change and methane emissions from peatlands drained for forestry in southern Finland. Can. J. Forest Res. 28, 402–411 (1998).
Komulainen, V.M., Tuittila, E.S., Vasander, H. & Laine, J.J.J.o.a.e. Restoration of drained peatlands in southern Finland: initial effects on vegetation change and CO2 balance. J. of Appl. Ecol. 36, 634–648 (1999).
Konnerup, D., Betancourt-Portela, J.M., Villamil, C. & Parra, J.P. Nitrous oxide and methane emissions from the restored mangrove ecosystem of the Ciénaga Grande de Santa Marta, Colombia. Estuar. Coast. Shelf S. 140, 43–51 (2014).
Koskinen, M. Impacts of restoration of forestry-drained peatlands on nutrient and organic carbon exports and methane dynamics. Dissertationes Forestales 2017 (2016).
Krishnan, P., Black, T.A., Jassal, R.S., Chen, B. & Nesic, Z. Interannual variability of the carbon balance of three different-aged Douglas-fir stands in the Pacific Northwest. J. Geophys. Res. 114, G4 (2009).
Laine, A.M., Mehtatalo, L., Tolvanen, A., Frolking, S. & Tuittila, E.S. Impacts of drainage, restoration and warming on boreal wetland greenhouse gas fluxes. Sci. Total Environ. 647, 169–181 (2019).
LeCain, D.R., Morgan, J.A., Schuman, G.E., Reeder, J.D. & Hart, R.H. Carbon exchange and species composition of grazed pastures and exclosures in the shortgrass steppe of Colorado. Agr. Ecosyst. Environ. 93, 421-435 (2002)
Lee, S.-C. et al. Annual greenhouse gas budget for a bog ecosystem undergoing restoration by rewetting. Biogeosciences 14, 2799–2814 (2017).
Levine, U.Y., Teal, T.K., Robertson, G.P. & Schmidt, T.M. Agriculture's impact on microbial diversity and associated fluxes of carbon dioxide and methane. ISME J. 5, 1683–1691 (2011).
Li S. CH4 flux of returning farmland to grassland in an agropastoral ecotone in inner Mongolia. Master's thesis, Inner Mongolia University (2020).
Li X. The characteristics and influencing factors of soil greenhouse gases emissions from typical cropland and forest in hilly areas of the central Sichuan Basin. Master Degree Dissertation. Southwest Jiaotong university (2014).
Li, H., Han, X., Qiao, Y., Hou, X. & Xing, B. Carbon dioxide emission from black soil as influenced by land‐use change and long‐term fertilization. Commun. Soil Sci. Plan. 40, 1350–1368 (2009).
Li, J., Zhao, Y., Zhang, A., Song, B. & Hill, R.L. Effect of grazing exclusion on nitrous oxide emissions during freeze-thaw cycles in a typical steppe of Inner Mongolia. Agr. Ecosyst. Environ. 307, 107217 (2021).
Li, Q. & Zhou, D.-W. Soil respiration versus vegetation degradation under the influence of three grazing regimes in the Songnen Plain. Land Degrad. Dev. 29, 2403–2416 (2018).
Li, X. & Mitsch, W.J. Methane emissions from created and restored freshwater and brackish marshes in southwest Florida, USA. Ecol. Indic. 91, 529–536 (2016).
Liang D., Zhao Y., Cao J. & Xin Y. Greenhouse gas emissions from woodland soils in a severely burned area under different restoration methods in the Greater Khingan Mountains. Acta Ecol. Sin. 7950–7959 (2019).
Lin, S., Iqbal, J., Hu, R. & Feng, M. N2O emissions from different land uses in mid-subtropical China. Agr. Ecosyst. Environ. 136, 40–48 (2010).
Lindauer, M. et al. Net ecosystem exchange over a non-cleared wind-throw-disturbed upland spruce forest—Measurements and simulations. Agr. Forest Meteorol. 197, 219–234 (2014).
Litvak, M., Miller, S., Wofsy, S.C. & Goulden, M. Effect of stand age on whole ecosystem CO2 exchange in the Canadian boreal forest. J. Geophys. Res.: Atmos. 108, D3 (2003).
Liu Y. Greenhouse gas emissions of alpine meadow grazing systems on the Qinghai-Tibet Plateau. PhD thesis, Lanzhou University (2018).
Liu, C. et al. Winter-grazing reduces methane uptake by soils of a typical semi-arid steppe in Inner Mongolia, China. Atmos. Environ. 41, 5948–5958 (2007).
Liu, F. et al. Great and fast increase in soil CH4 uptake after reforestation in karst cropland area is linked to the environmental and microbial factors. Agr. Ecosyst. Environ. 347 108367 (2023).
Liu, H. et al. Greenhouse gas fluxes from soils of different land-use types in a hilly area of South China. Agr. Ecosyst. Environ. 124, 125–135 (2008).
Liu, J. et al. Annual methane uptake from different land uses in an agro-pastoral ecotone of northern China. Agr. Forest Meteorol. 236, 67–77 (2017).
Liu, X.P., Zhang, W.J., Hu, C.S. & Tang, X.G. Soil greenhouse gas fluxes from different tree species on Taihang Mountain, North China. Biogeosciences 11, 1649–1666 (2014).
Liu, Y. et al. Grazing exclusion enhanced net ecosystem carbon uptake but decreased plant nutrient content in an alpine steppe. Catena 195, 104799 (2020).
Liu, Y. et al. Seasonal dynamics of CO2 fluxes from subtropical plantation coniferous ecosystem. Sci. China Ser. D 49, 99–109 (2006).
Livesley, S.J. et al. Soil–atmosphere exchange of greenhouse gases in a Eucalyptus marginata woodland, a clover-grass pasture, and Pinus radiata and Eucalyptus globulus plantations Global Change Biol. 15, 425–440 (2009).
Lohila, A. et al. Carbon dioxide exchange above a 30-year-old Scots pine plantation established on organic-soil cropland. Boreal Environ. Res. 12, 141–157 (2007).
Lohila, A. et al. Greenhouse gas flux measurements in a forestry-drained peatland indicate a large carbon sink. Biogeosciences 8, 3203–3218 (2011).
Luan, J., Liu, S., Wu, J., Wang, M. & Yu, Z. The transient shift of driving environmental factors of carbon dioxide and methane fluxes in Tibetan peatlands before and after hydrological restoration. Agr. Forest Meteorol. 250-251, 138–146 (2018).
Luo, C. et al. CO2, CH4 and N2O fluxes in an alpine meadow on the Tibetan Plateau as affected by N-addition and grazing exclusion. Nutr. Cycl. Agroecosys. 117, 29–42 (2020).
Lv, W. et al. Net neutral carbon responses to warming and grazing in alpine grassland ecosystems. Agr. Forest Meteorol. 280 107792 (2020).
Ma L., Mu C., Wang B., Zhang Y., & Li Na. Effects of wetland drainage for forestation on carbon source or sink of temperate marshes wetlands in Xiaoxing’an Mountains of China. Sci. Silvae Sin. 53, 1–12 (2017).
Ma, L. et al. Annual methane budgets of sheep grazing systems were regulated by grazing intensities in the temperate continental steppe: A two-year case study. Atmos. Environ. 174, 66–75 (2018).
Ma, L., Yang, H., Pan, Z. & Rong, Y. In situ measurements and meta-analysis reveal that land-use changes combined with low nitrogen application promote methane uptake by temperate grasslands in China. Sci. Total Environ. 706, 136048 (2020).
Machado Dos Santos Pinto, R. et al. River-floodplain restoration and hydrological effects on GHG emissions: Biogeochemical dynamics in the parafluvial zone. Sci. Total Environ. 715, 136980 (2020).
Mäkiranta, P. et al. Soil greenhouse gas emissions from afforested organic soil croplands and cutaway peatlands. Boreal Environ. Res. 12, 159–175 (2007).
Maljanen, M. et al. Afforestation does not necessarily reduce nitrous oxide emissions from managed boreal peat soils. Biogeochemistry 108, 199–218 (2011).
Maljanen, M., Hytönen, J. & Martikainen, P.J. Fluxes of N2O, CH4 and CO2 on afforested boreal agricultural soils. Plant Soil 231, 113–121 (2001).
Mande, H.K., Abdullah, A.M., Aris, A.Z. & Nuruddin, A.A. A comparison of soil CO2 efflux rate in young rubber plantation, oil palm plantation, recovering and primary forest ecosystems of Malaysia. Pol. J. Environ. Stud. 23 1649–1657 (2014).
Marinier, M., Glatzel, S. & Moore, T.R.J.E. The role of cotton-grass (Eriophorum vaginatum) in the exchange of CO2 and CH4 at two restored peatlands, eastern Canada. Ecoscience 11, 141–149 (2004).
Masyagina, O.V. et al. Age-dependent changes in soil respiration and associated parameters in siberian permafrost larch stands affected by wildfire. Forests 12, 107 (2021).
Mazzola, V., Perks, M.P., Smith, J., Yeluripati, J. & Xenakis, G. Seasonal patterns of greenhouse gas emissions from a forest‐to‐bog restored site in northern Scotland: Influence of microtopography and vegetation on carbon dioxide and methane dynamics. Eur. J. Soil Sci. 72, 1332–1353 (2020).
McNamara, N.P., Black, H.I.J., Piearce, T.G., Reay, D.S. & Ineson, P. The influence of afforestation and tree species on soil methane fluxes from shallow organic soils at the UK Gisburn Forest Experiment. Soil Use Manage. 24, 1–7 (2008).
McNicol, G. et al. Effects of seasonality, transport pathway, and spatial structure on greenhouse gas fluxes in a restored wetland. Global Change Biol. 23, 2768–2782 (2017).
Mei, B. et al. Effects of grazing pattern on ecosystem respiration and methane flux in a sown pasture in Inner Mongolia, China. Atmosphere 10, 5 (2018).
Meng, WW. Simulated nitrogen deposition impact on greenhouse gas emissions of different communities in Wugong Mountain. Master's thesis, Jiangxi Agriculture University (2017).
Menyailo, O.V., Hungate, B.A., Abraham, W.-R. & Conrad, R. Changing land use reduces soil CH4 uptake by altering biomass and activity but not composition of high-affinity methanotrophs. Global Change Biol. 14, 2405–2419 (2008).
Merbold, L. et al. Are there memory effects on greenhouse gas emissions (CO2, N2O and CH4) following grassland restoration? Biogeosciences 18, 1481–1498 (2021).
Merino, A.n., Pérez-Batallón, P. & Macı́as, F. Responses of soil organic matter and greenhouse gas fluxes to soil management and land use changes in a humid temperate region of southern Europe. Soil Biol. Biochem. 36, 917–925 (2004).
Merino, A.n., Pérez-Batallón, P. & Macı́as, F. Responses of soil organic matter and greenhouse gas fluxes to soil management and land use changes in a humid temperate region of southern Europe. Soil Biol. Biochem. 36, 917–925 (2004).
Miao, S., Qiao, Y. & Zhang, F.J.P.J.o.E.S. Conversion of cropland to grassland and forest mitigates global warming potential in northeast China. Pol. J. Environ. Stud. 24 (2015).
Minke, M. et al. Water level, vegetation composition, and plant productivity explain greenhouse gas fluxes in temperate cutover fens after inundation. Biogeosciences 13, 3945–3970 (2016).
Minkkinen, K. et al. Persistent carbon sink at a boreal drained bog forest. Biogeosciences 15, 3603–3624 (2018).
Mishurov, M. & Kiely, G. Nitrous oxide flux dynamics of grassland undergoing afforestation. Agr. Ecosyst. Environ. 139, 59–65 (2010).
Morse, J.L., Ardon, M. & Bernhardt, E.S. Greenhouse gas fluxes in southeastern U.S. coastal plain wetlands under contrasting land uses. Ecol. Appl. 22, 264–280 (2012).
Mosier, A.R. et al. CH4 and N2O fluxes in the Colorado shortgrass steppe: 2. Long-term impact of land use change. Global Biogeochem. Cy. 11, 29–42 (1997).
Nahlik, A.M. & Mitsch, W.J. Methane emissions from created riverine wetlands. Wetlands 30, 783–793 (2010).
Nugent, K.A. et al. Prompt active restoration of peatlands substantially reduces climate impact. Environ. Res. Lett. 14, 124030 (2019).
Nugent, K.A., Strachan, I.B., Strack, M., Roulet, N.T. & Rochefort, L. Multi-year net ecosystem carbon balance of a restored peatland reveals a return to carbon sink. Global Change Biol. 24, 5751–5768 (2018).
Nwaishi, F. et al. Preliminary assessment of greenhouse gas emissions from a constructed fen on post-mining landscape in the Athabasca oil sands region, Alberta, Canada. Ecol. Indic. 95, 119–128 (2016).
O’Neill, K.P., Richter, D.D. & Kasischke, E.S. Succession-driven changes in soil respiration following fire in black spruce stands of interior Alaska. Biogeochemistry 80, 1–20 (2006).
Okach, D.O. et al. Livestock grazing and rainfall manipulation alter the patterning of CO2 fluxes and biomass development of the herbaceous community in a humid savanna. Plant Ecol. 220, 1085–1100 (2019).
Oreska, M.P.J. et al. The greenhouse gas offset potential from seagrass restoration. Sci. Rep. 10, 7325 (2020).
Osterloh, K. et al. Changes of methane and nitrous oxide emissions in a transition bog in central Germany (German National Park Harz Mountains) after rewetting. Wetl. Ecol Manag. 26, 87–102 (2017).
Peichl, M. et al. Carbon and greenhouse gas balances in an age sequence of temperate pine plantations. Biogeosciences 11, 5399–5410 (2014).
Peichl, M., Arain, M.A. & Brodeur, J.J. Age effects on carbon fluxes in temperate pine forests. Agr. Forest Meteorol. 150, 1090–1101 (2010).
Petrone, R.M., Waddington, J. & Price, J.S. Ecosystem-scale flux of CO2 from a restored vacuum harvested peatland. Wetl. Ecol. Manage. 11, 419–432 (2003).
Petrone, R.M., Waddington, J.M. & Price, J.S. Ecosystem scale evapotranspiration and net CO2 exchange from a restored peatland. Hydrol. Processes 15, 2839–2845 (2001).
Poyda, A., Reinsch, T., Kluß, C., Loges, R. & Taube, F. Greenhouse gas emissions from fen soils used for forage production in northern Germany. Biogeosciences 13, 5221–5244 (2016).
Price, S., Whitehead, D., Sherlock, R., McSeveny, T. & Rogers, G.J.S.R. Net exchange of greenhouse gases from soils in an unimproved pasture and regenerating indigenous Kunzea ericoides shrubland in New Zealand. Aust. J. Soil Res. 48, 385-394 (2010). AUST J SOIL RES
Pu Y.N. The variations of CO2 and CH4 fluxes and impact factors in East Lake Taihu for pre- and post-returning aquaculture to lakes. Doctoral dissertation, Nanjing University of Information Science and Technology (2022).
Purre, A.-H. et al. Carbon dioxide fluxes and vegetation structure in rewetted and pristine peatlands in Finland and Estonia. Boreal Environ. Res. 24, 243–261 (2019).
Purre, A.-H., Pajula, R. & Ilomets, M. Carbon dioxide sink function in restored milled peatlands – The significance of weather and vegetation. Geoderma 346, 30–42 (2019).
Qubaja, R., Grunzweig, J.M., Rotenberg, E. & Yakir, D. Evidence for large carbon sink and long residence time in semiarid forests based on 15 year flux and inventory records. Global Change Biol. 26, 1626–1637 (2020).
Renou-Wilson, F. et al. Rewetting degraded peatlands for climate and biodiversity benefits: Results from two raised bogs. Ecol. Indic. 127, 547–560 (2019).
Richards, B., & Craft, C. B. Greenhouse gas fluxes from restored agricultural wetlands and natural wetlands, Northwestern Indiana. The role of natural and constructed wetlands in nutrient cycling and retention on the landscape Springer, Cham, pp 17–32 (2015).
Richardson, C.J., Flanagan, N.E. & Ho, M. The effects of hydrologic restoration on carbon budgets and GHG fluxes in southeastern US coastal shrub bogs. Ecol. Indic. 194 107011 (2023).
Rigney, C. et al. Greenhouse gas emissions from two rewetted peatlands previously managed for forestry. Mires Peat 21, 1–23 (2018).
Robertson, G.P., Paul, E.A. & Harwood, R.R.J.S. Greenhouse gases in intensive agriculture: contributions of individual gases to the radiative forcing of the atmosphere. Science 289, 1922–1925 (2000).
Rong, Y., Johnson, D.A., Wang, Z. & Zhu, L. Grazing effects on ecosystem CO2 fluxes regulated by interannual climate fluctuation in a temperate grassland steppe in northern China. Agr. Ecosyst. Environ. 237, 194–202 (2017)
Sabbatini, S. et al. Greenhouse gas balance of cropland conversion to bioenergy poplar short-rotation coppice. Biogeosciences 13, 95–113 (2016).
Schäfer, K.V.R., Duman, T., Tomasicchio, K., Tripathee, R. & Sturtevant, C. Carbon dioxide fluxes of temperate urban wetlands with different restoration history. Agr. Forest Meteorol. 275, 223–232 (2019).
Schaller, C., Hofer, B. & Klemm, O. Greenhouse gas exchange of a NW German peatland, 18 years after rewetting. J. Geophys. Res-Biogeo. 127, e2020JG005960 (2022).
Schönbach, P. et al. Grazing effects on the greenhouse gas balance of a temperate steppe ecosystem. Nutr. Cycl. Agroecosys. 93, 357-371 (2012).
Schrier-Uijl, A.P. et al. Agricultural peatlands: towards a greenhouse gas sink – a synthesis of a Dutch landscape study. Biogeosciences 11, 4559–4576 (2014).
Schwalm, C.R., Black, T.A., Morgenstern, K.A.I. & Humphreys, E.R. A method for deriving net primary productivity and component respiratory fluxes from tower-based eddy covariance data: a case study using a 17-year data record from a Douglas-fir chronosequence. Global Change Biol. 13, 370–385 (2007).
Shao, C., Chen, J. & Li, L. Grazing alters the biophysical regulation of carbon fluxes in a desert steppe. Environmental Research Letters 8 1–14 (2013).
Shen X.K. et al. Carbon exchange characteristics of fenced and natural grazed grassland in Loss Plateau. Acta Bot. Boreal. -Occident. Sin. 34, 1869–1877 (2014).
Shiau, Y.-J., Burchell, M.R., Krauss, K.W., Birgand, F. & Broome, S.W. Greenhouse gas emissions from a created brackish marsh in eastern North Carolina. Wetlands 36, 1009–1024 (2016).
Sidik, F., Fernanda Adame, M. & Lovelock, C.E. Carbon sequestration and fluxes of restored mangroves in abandoned aquaculture ponds. J. Indian Ocean Reg. 15, 177–192 (2019).
Silvan, N. et al. Gaseous nitrogen loss from a restored peatland buffer zone. Soil Biol. Biochem. 34, 721–728 (2002).
Soini, P., Riutta, T., Yli-Petäys, M. & Vasander, H. Comparison of vegetation and CO2 dynamics between a restored cut-Away peatland and a pristine fen: evaluation of the restoration success. Restor. Ecol. 18, 894–903 (2010).
Strack, M. & Zuback, Y.C.A. Annual carbon balance of a peatland 10 yr following restoration. Biogeosciences 10, 2885–2896 (2013).
Strack, M. et al. Effect of plant functional type on methane dynamics in a restored minerotrophic peatland. Plant Soil 410, 231–246 (2016).
Strack, M., Keith, A.M. & Xu, B. Growing season carbon dioxide and methane exchange at a restored peatland on the Western Boreal Plain. Ecol. Indic. 64, 231–239 (2014).
Su H. Study on N2O flux of returning farmland to grass in the farming-pastoral ecotone of Inner Mongolia. Master's thesis, Inner Mongolia University (2019).
Sun D.Y. et al. Effects of enclosure and grazing on net ecosystem carbon exchange in Horqin sandy grassland. J. Desert Res. 36, 93–102 (2016).
Sun W.H. et al. Characteristics of CO2 and N2O emissions under different land-use types in Loess hilly region of China. Res. Soil Water Conserv. 24, 68–74 (2017).
Sun X. et al. Effects of wetland draining for forestation on methane emissions in Xiaoxing’ an Mountains Northeast China. Acta Ecol. Sin. 29, 4251–4258. (2009)
Sun, X. et al. Effects of wetland draining for forestation on methane emissions in Xiaoxing’an mountain, Northeast China. Acta Ecol. Sin. 29, 4251–4259 (2009).
Swenson, M.M. et al. Carbon balance of a restored and cutover raised bog: implications for restoration and comparison to global trends. Biogeosciences 16, 713–731 (2019).
Tang, S. et al. Contribution of grazing to soil atmosphere CH4 exchange during the growing season in a continental steppe. Atmos. Environ. 67, 170–176 (2013).
Tang, Y. et al. Variation of carbon use efficiency over ten years in a subtropical coniferous plantation in southeast China. Ecol. Indic. 97, 196–206 (2016).
Tong X. et al. Characteristics of net carbon exchange over a mixed plantation in a hilly area of the north China. Sci. silvae sin. 46, 37–43, (2010).
Tong, X. et al. Ecosystem carbon exchange over a warm-temperate mixed plantation in the lithoid hilly area of the North China. Atmos. Environ. 49, 257–267 (2012).
Tuittila, E.S. et al. Methane dynamics of a restored cut‐away peatland. Global Change Biol. 6, 569–581 (2000).
Tuittila, E.-S., Komulainen, V.-M., Vasander, H. & Laine, J.J.O. Restored cut-away peatland as a sink for atmospheric CO2. Oecologia 120, 563–574 (1999).
Urbanová, Z., Bárta, J. & Picek, T. Methane emissions and methanogenic archaea on pristine, drained and restored mountain peatlands, Central Europe. Ecosystems 16, 664–677 (2013).
Valach, A.C. et al. Productive wetlands restored for carbon sequestration quickly become net CO2 sinks with site-level factors driving uptake variability. Plos One 16, e0248398 (2021).
Vanselow-Algan, M. et al. High methane emissions dominated annual greenhouse gas balances 30 years after bog rewetting. Biogeosciences 12, 4361–4371 (2015).
Veenendaal, E. et al. CO2 exchange and carbon balance in two grassland sites on eutrophic drained peat soils. Biogeosciences 4, 1027–1040 (2007).
Veldkamp, E., Purbopuspito, J., Corre, M.D., Brumme, R. & Murdiyarso, D. Land use change effects on trace gas fluxes in the forest margins of Central Sulawesi, Indonesia. J. Geophys. Res-Biogeo. 113, G02003 (2008).
Verchot, L.V. et al. Land use change and biogeochemical controls of nitrogen oxide emissions from soils in eastern Amazonia. Global Biogeochemical Cycles 13, 31–46 (1999).
Vybornova, O., van Asperen, H. & Pfeiffer, E. High N2O and CO2 emissions from bare peat dams reduce the climate mitigation potential of bog rewetting practices. Mires Peat 24, 1–22 (2019).
Waddington, J. & Price, J. Effect of peatland drainage, harvesting, and restoration on atmospheric water and carbon exchange. Phys. Geogr. 21, 433–451 (2000).
Waddington, J.M. & Day, S.M. Methane emissions from a peatland following restoration. J. Geophys. Res-Biogeo. 112, G03018 (2007).
Waddington, J.M., Strack, M. & Greenwood, M.J. Toward restoring the net carbon sink function of degraded peatlands: Short-term response in CO2 exchange to ecosystem-scale restoration. J. Geophys. Res-Biogeo. 115, G01008 (2010).
Waddington, J.M., Tóth, K. & Bourbonniere, R. Dissolved organic carbon export from a cutover and restored peatland. Hydrol. Processes 22, 2215–2224 (2008).
Wang, D., Wu, G.-L., Liu, Y., Yang, Z. & Hao, H.-M. Effects of grazing exclusion on CO2 fluxes in a steppe grassland on the Loess Plateau (China). Ecol. Indic. 83, 169–175 (2015).
Wang, S. et al. Acceleration of soil N2O flux and nitrogen transformation during tropical secondary forest succession after slash-and-burn agriculture. Soil Till. Res. 208, 104868 (2021).
Wei, D. et al. Responses of CO2, CH4 and N2O fluxes to livestock exclosure in an alpine steppe on the Tibetan Plateau, China. Plant Soil 359, 45–55 (2012).
Welker, J.M., Fahnestock, J.T., Povirk, K.L., Bilbrough, C.J. & Piper, R.E. Alpine grassland CO2 exchange and nitrogen cycling: grazing history effects, Medicine Bow Range, Wyoming, U.S.A. Arct. Antarct. Alp. Res. 36, 11–20 (2004).
Weslien, P., Kasimir Klemedtsson, Å., Börjesson, G. & Klemedtsson, L. Strong pH influence on N2O and CH4 fluxes from forested organic soils. Eur. J. Soil Sci. 60, 311–320 (2009).
Wild, U., Kamp, T., Lenz, A., Heinz, S. & Pfadenhauer, J.J.E.e. Cultivation of Typha spp. in constructed wetlands for peatland restoration. Ecol. Eng. 17, 49–54 (2001).
Wilson, D. et al. Carbon dioxide dynamics of a restored maritime peatland. Ecoscience 14, 71–80 (2007).
Wilson, D. et al. Multiyear greenhouse gas balances at a rewetted temperate peatland. Global Change Biol. 22, 4080–4095 (2016).
Wilson, D. et al. Rewetted industrial cutaway peatlands in western Ireland: a prime location for climate change mitigation? Mires Peat 11, 1–22 (2013).
Wilson, D. et al. Rewetting of cutaway peatlands: are we re-creating hotspots of methane emissions? Restor. Ecol. 17, 796–806 (2009).
Wolf, B. et al. Grazing-induced reduction of natural nitrous oxide release from continental steppe. Nature 464, 881–884 (2010).
Wolf, S., Eugster, W., Potvin, C. & Buchmann, N. Strong seasonal variations in net ecosystem CO2 exchange of a tropical pasture and afforestation in Panama. Agr. Forest Meteorol. 151, 1139–1151 (2011).
Wolf, S., Eugster, W., Potvin, C., Turner, B.L. & Buchmann, N. Carbon sequestration potential of tropical pasture compared with afforestation in Panama. Global Change Biol. 17, 2763–2780 (2011).
Wu, J. et al. Afforestation enhanced soil CH4 uptake rate in subtropical China: Evidence from carbon stable isotope experiments. Soil Biol. Biochem. 118, 199–206 (2018).
Xiong, J., Sheng, X., Wang, M., Wu, M. & Shao, X. Comparative study of methane emission in the reclamation-restored wetlands and natural marshes in the Hangzhou Bay coastal wetland. Ecol. Indic. 175, 106473 (2022).
Xu, G. et al. Different grassland managements significantly change carbon fluxes in an alpine meadow. Front. Plant Sci. 13 1–13 (2022).
Xu, Y. et al. Emission of greenhouse gases (CH4 and CO2) into the atmosphere from restored mangrove soil in south China. J. Coastal Res. 37, 52–58 (2020).
Yamulki, S., Anderson, R., Peace, A. & Morison, J.I.L. Soil CO2, CH4 and N2O fluxes from an afforested lowland raised peatbog in Scotland: implications for drainage and restoration. Biogeosciences 10, 1051–1065 (2013).
Yang, X. et al. Nitrous oxide emissions from an agro-pastoral ecotone of northern China depending on land uses. Agr. Ecosyst. Environ. 213, 241–251 (2015).
Yao, Z. et al. Characteristics of annual greenhouse gas flux and NO release from alpine meadow and forest on the eastern Tibetan Plateau. Agr. Forest Meteorol. 272–273, 166–175 (2019).
Yin, M. et al. Enhancement of N2O emissions by grazing is related to soil physicochemical characteristics rather than nitrifier and denitrifier abundances in alpine grassland. Geoderma 375 114511 (2020).
Yli-Petäys, M., Laine, J., Vasander, H. & Tuittila, E.-S. Carbon gas exchange of a re-vegetated cut-away peatland five decades after abandonment. Boreal Environ. Res. 12, 177–190 (2007).
Zha, T. et al. Carbon sequestration in boreal jack pine stands following harvesting. Global Change Biol. 15, 1475–1487 (2009).
Zhang, L. et al. Grazing exclusion reduces soil N2O emissions by regulating nirK- and nosZ-type denitrifiers in alpine meadows. J. Soil Sediment 21, 3753–3769 (2021).
Zhang, L. et al. Seasonal dynamics in nitrous oxide emissions under different types of vegetation in saline-alkaline soils of the Yellow River Delta, China and implications for eco-restoring coastal wetland. Ecol. Indic. 61, 82–89 (2013).
Zhang, Y. et al. Responses of soil respiration to land use conversions in degraded ecosystem of the semi-arid Loess Plateau. Ecol. Indic. 74, 196–205 (2015).
Zhang, Z. et al. Effects of land use and management on ecosystem respiration in alpine meadow on the Tibetan plateau. Soil Till. Res. 124, 161–169 (2012).
Zhang, Z. et al. Effects of land use and management on ecosystem respiration in alpine meadow on the Tibetan plateau. Soil Till. Res. 124, 161–169 (2012).
Zhao J., Mu C., Wu B. & Zhou X. Long-term effects of afforestation and thinning on greenhouse gas emissions from temperate abandoned-land soil in the Northeast of China. J. of Beijing For. Univ. 39 13–23 (2017).
Zhao, J., Li, X., Li, R., Tian, L. & Zhang, T. Effect of grazing exclusion on ecosystem respiration among three different alpine grasslands on the central Tibetan Plateau. Ecol. Indic. 94, 599–607 (2016).
Zhao, X. et al. Net CO2 and CH4 emissions from restored mangrove wetland: New insights based on a case study in estuary of the Pearl River, China. Sci. Total Environ. 811, 151619 (2022).
Zhao, X. et al. Net CO2 and CH4 emissions from restored mangrove wetland: New insights based on a case study in estuary of the Pearl River, China. Sci. Total Environ. 811, 151619 (2022).
Zhou, M., Wang, X., Ren, X. & Zhu, B. Afforestation and deforestation enhanced soil CH4 uptake in a subtropical agricultural landscape: Evidence from multi-year and multi-site field experiments. Sci. Total Environ. 662, 313–323 (2019).
Zhu, L., Johnson, D.A., Wang, W., Ma, L. & Rong, Y. Grazing effects on carbon fluxes in a Northern China grassland. J. Arid Environ. 114, 41–48 (2015).
Ziemblińska, K. et al. Net ecosystem productivity and its environmental controls in a mature Scots pine stand in north-western Poland. Agr. Forest Meteorol. 228–229, 60–72 (2016).
Ziemblińska, K. et al. The carbon balance of a Scots pine forest following severe windthrow: Comparison of reforestation techniques. Agr. Forest Meteorol. 260–261, 216–228 (2018).
Zona, D. et al. Fluxes of the greenhouse gases (CO2, CH4 and N2O) above a short-rotation poplar plantation after conversion from agricultural land. Agr. Forest Meteorol. 169, 100–110 (2013).
