# Supplementary material for: Meta-analysis shows the impacts of ecological restoration on greenhouse gas emissions
Source: Nat Commun. 2024 Mar 26;15:2668. doi: 10.1038/s41467-024-46991-5 (PMC10965928; doi:10.1038/s41467-024-46991-5)
Supplement: Supplementary file 6 — Source Data [file 41467_2024_46991_MOESM6_ESM.xlsx]

## Sheet: Figure1
Figure 1	Type	Latitude	Longitude
	Forest	43	-80
	Forest	26.3667	105.75
	Forest	56.1333	-4.3
	Forest	32.75	111.217
	Forest	35.2	-111.65
	Forest	64.3333	100.35
	Forest	66.3667	144.95
	Forest	2.96667	102.283
	Forest	23.3833	107.383
	Forest	52.25	124.083
	Forest	52.25	124.25
	Forest	36.9667	-82.5833
	Forest	21.9167	101.267
	Forest	52.95	-7.25
	Forest	-33	149
	Forest	-37.55	-59.12
	Forest	55.1667	-2.05
	Forest	26.3667	105.75
	Forest	30.6333	111
	Forest	-30.3667	-53.8
	Forest	7.25	46.6167
	Forest	54.1333	-2.38333
	Forest	43	-7.55
	Forest	56.0833	92.7667
	Forest	51.2833	-107.033
	Forest	31.2667	105.467
	Forest	32.75	111.217
	Forest	9.31667	-79.6333
	Forest	26.7333	115.05
	Forest	54.3167	-111.52
	Forest	49.8667	125.283
	Forest	42.65	-80.55
	Forest	53.9333	-104.65
	Forest	49.6833	-74.35
	Forest	29.7667	-82.25
	Forest	54.8167	-113.517
	Forest	64.0333	-20.3667
	Forest	65.1833	-14.55
	Forest	60.6333	24.35
	Forest	60.6333	24.35
	Forest	47.8	11.45
	Forest	55.7833	-3.25
	Forest	29.5167	121.85
	Forest	35.0167	112.467
	Forest	42.65	-80.6
	Forest	42.65	-80.6
	Forest	42.7	-80.3667
	Forest	51.2833	10.6333
	Forest	52.95	-7.25
	Forest	58.3833	12.15
	Forest	53.7	-113.617
	Forest	62.1833	22.7833
	Forest	55.6833	12.35
	Forest	-37.75	-58.2833
	Forest	-22.7333	-44.95
	Forest	18.3	-65.8333
	Forest	42.2833	-83.7333
	Forest	42.2833	-83.7333
	Forest	-2.98333	-47.5167
	Forest	-1.43333	120.3
	Forest	-43.7333	172.85
	Forest	64.1	24.35
	Forest	42.1833	93.5
	Forest	63.9	23.9333
	Forest	-42.9333	146.6
	Forest	54.05	122.05
	Forest	18.6167	100.75
	Forest	51.9833	8.75
	Forest	49.8667	125.267
	Forest	55.9	98.9667
	Forest	55.9	98.9667
	Forest	22.6833	112.9
	Forest	37.8667	114.25
	Forest	-34.8333	118.167
	Forest	31.3333	35.05
	Forest	58.3333	13.5
	Forest	63.9	24.1167
	Forest	9.31667	-79.6333
	Forest	32.75	111.217
	Forest	34.0333	102.717
	Forest	53.6333	18.25
	Forest	49.1	13.3
	Forest	53.1833	16.0833
	Forest	51.1	3.85
	Forest	45.3333	127.567
	Forest	31.2667	105.467
	Forest	35.0167	112.467
	Forest	26.7333	115.067
	Forest	48.05	128.5
	Forest	48.05	128.5
	Forest	57.1333	14.75
	Forest	48.05	128.5
	Forest	57.1	-2.1
	Forest	42.3667	12.0167
	Forest	3.41667	101.333
	Forest	35.2167	107.667
	Forest	54.2	-114.133
	Forest	54	-106
	Forest	63.9	-145.733
	Forest	35.0833	-111.75
	Forest	53.9167	-106.083
	Forest	55.8833	-98.4833
	Forest	50.5	6.31667
	Forest	45.05	142.1
	Forest	49.2667	-74.0333
	Forest	53.85	-104.633
	Forest	49.8667	-125.333
	Forest	49.2667	-74.0333
	Forest	49.8667	-125.283
	Forest	58.2833	27.15
	Forest	61.85	24.2833
	Forest	61.85	24.2833
	Forest	54.2	-114.133
	Forest	54	-106
	Forest	63.9	-145.733
	Forest	35.0833	-111.75
	Forest	53.9167	-106.083
	Forest	55.8833	-98.4833
	Forest	50.5	6.31667
	Forest	45.05	142.1
	Forest	49.2667	-74.0333
	Forest	53.85	-104.633
	Forest	49.8667	-125.333
	Forest	49.2667	-74.0333
	Forest	49.8667	-125.283
	Forest	58.2833	27.15
	Forest	61.85	24.2833
	Forest	61.85	24.2833
	Forest	-42.8667	172.75
	Forest	26.7333	115.05
	Forest	35.7333	-79.1333
	Forest	34.9667	135.983
	Forest	42.7	141.51
	Forest	45.3333	127.567
	Forest	61.8333	24.2833
	Forest	64.2667	100.2
	Forest	36.1333	137.367
	Forest	55.1667	-2.05
	Forest	61.85	24.2833
	Forest	44.5833	0.866667
	Forest	42.4	11.9167
	Forest	60.9667	11.9167
	Forest	56.45	32.9167
	Forest	53.6333	18.25
	Forest	49.8667	-125.283
	Forest	49.8667	-125.333
	Forest	29.7333	-82.15
	Forest	44.4333	-121.567
	Forest	29.7333	-82.2167
	Forest	53.1833	16.0833
	Forest	35.5667	104.633
	Forest	23.3833	107.367
	Forest	31.2667	105.467
	Wetland	53.6833	8.81667
	Wetland	53	7.31667
	Wetland	35.9	-76.15
	Wetland	52.0167	4.76667
	Wetland	52.1833	5.73333
	Wetland	52.7667	0.85
	Wetland	38.0333	-121.75
	Wetland	38.0333	-121.75
	Wetland	26.3667	105.75
	Wetland	37.2	-80.5833
	Wetland	52.92	-2.76
	Wetland	58.3667	-3.95
	Wetland	47.9667	-68.4333
	Wetland	55.3	-112.483
	Wetland	47.8333	-69.4167
	Wetland	53	-8.53333
	Wetland	53.1833	-113.117
	Wetland	47.8	-69.4667
	Wetland	62.2	23.3
	Wetland	48.05	-99.4667
	Wetland	33.9333	102.867
	Wetland	-2.33333	114.033
	Wetland	47.9667	-69.45
	Wetland	47.9667	-69.45
	Wetland	47.7833	-72.1667
	Wetland	61.8	24.2833
	Wetland	61.8	24.2833
	Wetland	54.1167	-9.58333
	Wetland	53.2333	-7.8
	Wetland	53.3167	-7.7
	Wetland	54.1167	-9.55
	Wetland	22.6	113.633
	Wetland	55.2167	10.2833
	Wetland	55.9	8.4
	Wetland	55.9	8.4
	Wetland	56.45	9.66667
	Wetland	64.7667	24.6333
	Wetland	53.7333	9.83333
	Wetland	55.9333	9.3
	Wetland	61.8333	24.2
	Wetland	49.1167	-122.983
	Wetland	40.3833	-86.9167
	Wetland	39.9167	-82.5
	Wetland	40.8	-74.0333
	Wetland	-26.56	153.04
	Wetland	22.3833	113.6
	Wetland	38.05	-121.767
	Wetland	52.0333	4.78333
	Wetland	-37.8167	144.9
	Wetland	1.58333	124.833
	Wetland	52.5	8.81667
	Wetland	52.9	7.35
	Wetland	47.9667	-69.4167
	Wetland	47.9667	-69.4167
	Wetland	60.4333	23.6333
	Wetland	53.45	-114.867
	Wetland	48.3167	-68.8333
	Wetland	58.5333	25.85
	Wetland	62.2	23.3
	Wetland	47.3	7.31667
	Wetland	47.85	-69.5333
	Wetland	26.3833	-81.5833
	Wetland	56.1333	-4.3
	Wetland	47.2	8.4
	Wetland	47.2	8.4
	Wetland	44.8	116.467
	Wetland	51.9	5.63333
	Wetland	54.1	12.7333
	Wetland	53.2833	7.95
	Wetland	53.25	8.25
	Wetland	53.25	8.25
	Wetland	54.1	12.7333
	Wetland	36.9167	139.917
	Wetland	38.05	-121.767
	Wetland	40.7667	-74.0833
	Wetland	40.4333	126.633
	Wetland	61.8	24.2833
	Wetland	62.2	23.3
	Wetland	47.8833	-69.45
	Wetland	67.4167	26.5
	Wetland	58.3667	-3.95
	Wetland	58.3833	-3.76667
	Wetland	61.8667	24.2333
	Wetland	38.05	-121.767
	Wetland	59.4667	25.65
	Wetland	36.36	-80.9
	Wetland	40	-83.0167
	Wetland	30.3333	121.15
	Wetland	48.3667	15.8167
	Wetland	56.9333	-111.417
	Wetland	52.25	124.25
	Wetland	53.7333	9.85
	Wetland	10.5833	-74.2667
	Wetland	34.8167	-76.6167
	Wetland	37.5833	118.55
	Wetland	48.9667	13.45
	Wetland	48.05	128.5
	Wetland	37.1667	-78.85
	Wetland	-8.38333	114.617
	Wetland	41.9	-70.6833
	Wetland	3.41667	101.333
	Wetland	40.4667	-74.05
	Wetland	54.1	26.2833
	Wetland	54.35	9.4
	Wetland	52.144	5.043
	Wetland	48.7	11.1833
	Wetland	47.3333	12.4167
	Wetland	54.1	12.7333
	Wetland	54.1	26.2833
	Wetland	53.2833	7.95
	Wetland	48.05	134.517
	Wetland	35.6167	-76.45
	Wetland	40.95	121.8
	Wetland	31.05	120.467
	Grassland	43.5333	87.2167
	Grassland	40.4833	-86.9833
	Grassland	-10.5	-62.5
	Grassland	30.7667	90.9833
	Grassland	43.6333	116.7
	Grassland	37.6	101.2
	Grassland	43.6167	116.7
	Grassland	40.5667	111.567
	Grassland	41.7667	115.667
	Grassland	47.2	8.4
	Grassland	36.95	100.85
	Grassland	44.5833	123.5
	Grassland	30.7667	90.9833
	Grassland	43.19	-5.33
	Grassland	37.6	101.2
	Grassland	43.6167	116.7
	Grassland	32.8167	102.6
	Grassland	37.6167	101.2
	Grassland	37.1833	102.767
	Grassland	37.4833	100.367
	Grassland	-0.5	34.1667
	Grassland	41.7333	115.767
	Grassland	41.7333	115.767
	Grassland	35.95	104.15
	Grassland	36.95	100.85
	Grassland	41.7833	118.883
	Grassland	41.3333	-104.767
	Grassland	40.8167	-104.767
	Grassland	37.6	101.2
	Grassland	32.35	91.6667
	Grassland	36.1333	81.1
	Grassland	47.4333	126.633
	Grassland	-37.75	-58.2833
	Grassland	40.1333	-104.75
	Grassland	35.5667	104.633
	Grassland	49.3167	120.05
	Grassland	41.7667	115.683
	Grassland	41.7667	115.683
	Grassland	41.7833	111.883
	Grassland	43.6333	116.7
	Grassland	41.7667	115.667
	Grassland	43.6333	116.7
	Grassland	42.9167	120.683
	Grassland	35.95	104.15
	Grassland	43.5333	87.2167
	Grassland	37.6	101.3
	Grassland	40.5667	111.567
	Grassland	40.5667	111.567
	Grassland	23.3833	107.367
	Grassland	37.25	118.3
	Grassland	35.8833	104.617
	Grassland	27.5	114.2
	Grassland	33.9667	101.883

## Sheet: Figure2
Figure 1a	Category	Hedges' d	Treatment.VS.Control. RRd.CI95.bar	n		Figure 1b	Category	Hedges' d	Treatment.VS.Control. RRd.CI95.bar	n		Figure 1c	Category	Hedges' d	Treatment.VS.Control. RRd.CI95.bar	n
CH4	AG	1.1018	2.0887	8		N2O	AG	-2.6661	1.4769	11		NEE	DS	-5.272	4.5473	4
	Prairie	0.3874	3.6851	4			Prairie	-10.9198	3.7522	4			AGM	-4.5342	2.1257	14
	DS	-2.5175	3.506	3			AGM	-0.7265	1.0708	19			TGM	-4.9676	2.4333	11
	AGM	-1.7292	1.6042	15			TGM	1.0161	1.0788	17			Grassland	-4.7825	1.51	29
	TGM	-2.5175	3.506	34			Grassland	-0.7477	0.657	51			Mangroves	0.6623	1.4062	12
	Grassland	-1.5807	0.8031	64			GR to F	1.1566	1.0461	38			Bogs	-4.184	0.9121	41
	GR to F	-2.0895	0.9229	39			CR to F	-3.2825	1.4078	25			Floodplains	-0.792	3.4075	3
	CR to F	-2.4627	1.0444	31			Forest	-0.4225	0.8397	63			AQ to W	-7.7641	3.7513	3
	Forest	-2.2532	0.6915	70			Mangroves	-0.9263	3.0341	6			DC to W	-3.8291	2.7816	4
	Mangroves	1.0499	1.4627	12			Bogs	-2.3271	1.8259	17			DF to W	-5.8001	4.574	2
	Bogs	3.4375	0.7541	62			Floodplains	0.6445	2.9837	6			DG to W	-3.7387	1.2575	21
	Floodplains	3.8394	2.2593	8			Salt marsh	-4.7735	4.7851	3			Wetland	-3.16	0.6114	86
	AQ to W	-1.6797	2.1493	6			DC to W	-8.433	2.8373	9
	DC to W	5.0787	1.5291	19			DF to W	-8.1916	5.3127	2
	DF to W	2.2703	1.5728	12			DG to W	-2.2188	2.0258	14
	DG to W	2.8666	1.0244	32			Wetland	-2.9064	1.0165	57
	Wetland	2.8816	0.4755	151

## Sheet: Figure3
Figure 3a																			Figure 3b									Figure 3c															Figure 3d
		P-Grassland	Wetland	P-Forest	Wetland	P-Cropland	Wetland	Aquaculture	Wetland	R-Floodplains	Restoration	P-Bogs	Restoration	P-Mangroves	Restoration	Control	Restoration				P-Cropland	Forest	P-Grassland	Forest	Control	Forest				TGM	Restoration	AGM	Restoration	Desert steppe	Restoration	Prairie	Restoration	Artifical grassland	Restoration	Control	Restoration				P-Grassland	Wetland	P-Forest	Wetland	P-Cropland
		152.25	117.75	-0.24	5.385	1.83333	55.0333	90	147	-0.4	320.6	6.6	14	control	treament	-0.4	320.6				-1.53	-2.9	-1.07	-0.8	-1.53	-2.9				-2.61964	-3.96429	-5.55384	-7.42848	-7.69128	-10.7152	0.002	-0.006	-2.05	-2.25	-2.61964	-3.96429				13.3636	5.09091	6.6	4.3	14
Category	p-value (exact)	152.25	153.75	3.135	37.965	10.725	0.3975	360.1	33	-0.6	-0.6	-2	37	198	199	-0.6	-0.6		Category	p-value (exact)	-2.57894	-5.68	-1.87	-1.53	-2.57894	-5.68		Category	p-value (exact)	-6.26252	-3.53571	-6.14952	-7.24452	-7.69128	-11.4073	-0.056	0.141	-2.02	-2.25	-6.26252	-3.53571		Category	p-value (exact)	5.09091	6	2	0.1	51.4
P-Grassland	0	121.5	135	5.72138	27.075	10.9	5.2125		81	-1.9	-0.3	3.3	3.6	198	190	-1.9	-0.3		P-Cropland	0.005	-0.2	-3.2377	-1.19	-2.53	-0.2	-3.2377		TGM	0.038	-0.74	-3.64286	-2.21212	-2.32775	-7.69128	-12.1265		-0.108	-0.916296	-1.10201	-0.74	-3.64286		P-Grassland	0.102	3.2	5.9			2.0805
P-Forest	0.035	121.5	148.5	29	13.8	0	80.25		236.9	-3.65	4.38	5.4	3.9	198	201	-3.65	4.38		P-Grassland	0.176	-0.37	-4.7	-0.96	-0.61	-0.37	-4.7		AGM	0.597	-1.52	-7.07458	-2.11094	-2.13591				-0.016	-0.896148	-1.10201	-1.52	-7.07458		P-Forest	0.57	1.8	4.2			4.2
P-Cropland	0.001	109.5	122.25	11.085	144.649	1.6	121.9		228	-5.2195	4.38	3.1	7.1	198	217	-5.2195	4.38		Control	0.011	-0.11	-0.92	-0.52	-0.53	-0.11	-0.92		Desert steppe	0.001	-0.8	-5.92001	5.67648	0.63072					-2.51	-2.29	-0.8	-5.92001		P-Cropland	0.027	6.5	4.1			18.9
Aquaculture	0.549	109.5	132	6.66	39	-0.5256	245.7		264.5	-6.424	4.38	3.2	5.1	198	214	-6.424	4.38				-0.13	-0.21	-0.47	-0.96	-0.13	-0.21		Prairie	0.726	-1.5	-2.72	-0.876	-0.2628						-1.49	-1.5	-2.72		P-Salt marsh	0.525	14.4	3.4			11.1
R-Floodplains	0.289	58.4	356	1.7625	11.925	-0.5256	164			-0.9636	3.3288	2.5	7.1	198	230	-0.9636	3.3288				-1.37	-0.87	-0.24	-1.62	-1.37	-0.87		Artifical grassland	0.943	-6.2012	-3.84	-2.94949	-2.628						-1.56	-6.2012	-3.84		R-Floodplains	0.609	1.15	0.43
P-Bogs	0	1.46	634	0.975	52.65		278				5.8692	3.1	5.4	198	228	-0.9636	5.8692				-3	-1.68	-0.71	-1.72	-3	-1.68		Control	0.029	-5.11584	-1.8	-3.32354	-3.10367						-1.58	-5.11584	-1.8		P-Bogs	0.015	2.55	1.01
P-Mangroves	0.249	0.73	572		49.785		492					8.2	3.1	198	245	6.6	14				-0.40515	-1.8	-0.81	-3.43	-0.40515	-1.8				-1.88	-1	-2.72305	-2.89518							-1.88	-1		P-Mangroves	0.154	0.39	0.3
Control	0	2.48	570		71.46		493					3.1	12.3	198	244	-2	37				-0.5913	-2.97	-2.29625	-5.04497	-0.5913	-2.97				-1.93	-2.6	-0.61539	-3.32004							-1.93	-2.6		Control	0.007	4	0.8
		134	581		11.9625		555					9.3	42.1	198	249	3.3	3.6				-2.628	-2.7	-1.75	-5.32407	-2.628	-2.7				-1.35	-2.4	-1.19618	-1.12303							-1.35	-2.4				4.6	-0.3
		22.5	462		10.2		469					1.1	98.5	198	258	5.4	3.9				-0.8	-2.4	-1.07528	-1.446	-0.8	-2.4				-2.26	-1.2	-0.9488	-1.76032							-2.26	-1.2					0.1
		67.5	326				388					1.54423	122.7	198	256	3.1	7.1				-2.57	-0.5329	4.5552	-1.25297	-2.57	-0.5329				-1.38	-7.79728		-1.09							-1.38	-7.79728
		13.4667	15.18				12					1.72463	54			3.2	5.1				-1.25618	-1.90895	-3.7	-1.46414	-1.25618	-1.90895				-2.28	-8.59706		-1.18							-2.28	-8.59706
		0.933333	2.61				0.120888					0.9855	78			2.5	7.1				-2.75	-2.93095	-3.9	-1.82468	-2.75	-2.93095				-1.54	-8.63648		-0.938							-1.54	-8.63648
		-0.3	12.06				0.21024					1.37	91			3.1	5.4				-2.75	-3.34705	-2.1	-2.85992	-2.75	-3.34705				-2.53	-6.18193									-2.53	-6.18193
		-0.3	697				1.13004					6.84375	53			8.2	3.1				-1.2	-1.5768	-1.30286	-2.78782	-1.2	-1.5768				-3.5	-6.01199									-3.5	-6.01199
		6.1	1078				43.4496					9.58125	68			3.1	12.3				-0.76	-2.19	-1.30286	-0.51684	-0.76	-2.19				-2.3	-5.72291									-2.3	-5.72291
		90	32				54.1368					31.4812	82			9.3	42.1				-1.68	-0.46	-0.235644	-0.57816	-1.68	-0.46				-3.2	-3.03									-3.2	-3.03
			26									0	51.2			1.1	98.5				2.59	-2.61	-1.15	-0.25404	2.59	-2.61				-3.3	-4.1									-3.3	-4.1
			5									0	476.726			1.54423	122.7				-4.19	-3.26047	7.61	-0.67452	-4.19	-3.26047					-0.98									0.002	-0.98
			11									7.7	747.187			1.72463	54					-2.4309	-0.96	-1.3	-1.07	-2.4309					-0.98									-0.056	-0.98
			262.5									23.6029	1112.95			0.9855	78					-2.78	1.95	-1.8	-1.87	-2.78					-1.12									-3.52	-1.12
			615									2.42647	7.39125			1.37	91					-2.34	0.9	-2.6	-1.19	-2.34					-1.12									-3.69	-1.12
			517.5									4	-3.55875			6.84375	53					-2.86	-4.19	-0.557143	-0.96	-2.86					-1.26									-7.69128	-1.26
			870									-0.7	24.6375			9.58125	68					-1.41		-4.36286	-0.52	-1.41					-1.26									-2.05	-1.26
			55.0333									0.3	16.6988			31.4812	82					-1.14		-0.438	-0.47	-1.14					-4.3									-2.02	-4.3
			55.0333									0.8	11.7713			0	51.2					-2.44		-0.60444	-0.24	-2.44					-3.8									-0.916296	-3.8
			9.7									0	4.65375			0	476.726					-4.3		-2.24	-0.71	-4.3					-4.5									-0.896148	-4.5
			58.1									5	13.6875			7.7	747.187					-3.25		0.49	-0.81	-3.25					-4									-2.51	-4
			20.8										39.1463			23.6029	1112.95					-5.32		-0.8	-2.29625	-5.32					-4.2									-5.55384	-4.2
			460										37.7775			2.42647	7.39125							0.61	-1.75	-0.8					-4.4									-6.14952	-4.4
													37.7775			4	-3.55875							-0.19	-1.07528	-1.53					-3.9									-2.21212	-3.9
													1.9			-0.7	24.6375							-0.75	4.5552	-2.53					-4.2									-2.11094	-4.2
													1.17			0.3	16.6988							0.9	-3.7	-0.61														5.67648	-0.006
													38.8725			0.8	11.7713							0.825	-3.9	-0.53														-0.876	0.141
													98.0025			0	4.65375							2.1	-2.1	-0.96														-2.94949	-0.108
													106.489			5	13.6875							0.15	-1.30286	-1.62														-3.32354	-0.016
													78.5			198	39.1463							-5.85	-1.30286	-1.72														-2.72305	-5.49
													43.5			152.25	37.7775								-0.235644	-3.43														-0.61539	-6.08
													197			121.5	37.7775								-1.15	-5.04497														-1.19618	-10.7152
													20.9559			109.5	1.9								7.61	-5.32407														-0.9488	-11.4073
													33.0882			58.4	1.17								-0.96	-1.446															-12.1265
													21.5			1.46	38.8725								1.95	-1.25297															-2.25
													15			0.73	98.0025								0.9	-1.46414															-2.25
													28.5			2.48	106.489								-4.19	-1.82468															-1.10201
													16			134	78.5									-2.85992															-1.10201
													311			22.5	43.5									-2.78782															-2.29
													388			67.5	197									-0.51684															-1.49
													43			13.4667	20.9559									-0.57816															-1.56
													184			0.933333	33.0882									-0.25404															-1.58
													288			-0.3	21.5									-0.67452															-7.42848
													32			6.1	15									-1.3															-7.24452
													71			90	28.5									-1.8															-2.32775
													23			-0.24	16									-2.6															-2.13591
													1			3.135	311									-0.557143															0.63072
													87			5.72138	388									-4.36286															-0.2628
													112			29	43									-0.438															-2.628
													53			11.085	184									-0.60444															-3.10367
													11			6.66	288									-2.24															-2.89518
													43			1.7625	32									0.49															-3.32004
													44			0.975	71									-0.8															-1.12303
													60			1.83333	23									0.61															-1.76032
																10.725	1									-0.19															-1.09
																10.9	87									-0.75															-1.18
																0	112									0.9															-0.938
																1.6	53									0.825
																-0.5256	11									2.1
																90	43									0.15
																360.1	44									-5.85
																	60
																	199
																	190
																	201
																	217
																	214
																	230
																	228
																	245
																	244
																	249
																	258
																	256
																	117.75
																	153.75
																	135
																	148.5
																	122.25
																	132
																	356
																	634
																	572
																	570
																	581
																	462
																	326
																	15.18
																	2.61
																	12.06
																	697
																	1078
																	32
																	26
																	5
																	11
																	262.5
																	615
																	517.5
																	870
																	55.0333
																	55.0333
																	9.7
																	58.1
																	20.8
																	460
																	5.385
																	37.965
																	27.075
																	13.8
																	144.649
																	39
																	11.925
																	52.65
																	49.785
																	71.46
																	11.9625
																	10.2
																	55.0333
																	0.3975
																	5.2125
																	80.25
																	121.9
																	245.7
																	164
																	278
																	492
																	493
																	555
																	469
																	388
																	12
																	0.120888
																	0.21024
																	1.13004
																	43.4496
																	54.1368
																	147
																	33
																	81
																	236.9
																	228
																	264.5
[truncated: 31 more columns]

## Sheet: Figure4
	Figure 4a		Wetland NEE (g m-2 year-1)																Figure 4b			Wetland GPP (g m-2 year-1)												Figure 4c			Wetland ER (g m-2 year-1)												Figure 4d
Figure 4a		P-Grassland	Wetland	P-Forest	Wetland	P-Cropland	Wetland	Aquaculture	Wetland	R-Floodplains	Restoration	P-Bog	Restoration	P-Mangroves	Restoration	Control	Restoration		Figure 4b		P-Grassland	Wetland	P-Cropland	Wetland	R-Floodplains	Restoration	P-Bogs	Restoration	P-Mangroves	Restoration	Control	Restoration		Figure 4c		P-Grassland	Wetland	R-Floodplains	Restoration	P-Bogs	Restoration	P-Mangrove	Restoration	Control	Restoration		Figure 4d		Cropland
		458	-148	47.0482	-47.5568	1010	280	-41.92	-120.21	-4	-362	517.1	141.6	147	141	-4	-362				1849	1355	1890	1655	1140	1100	0	78	1319	1311	1849	1355				2306	1206	1136	738	267.8	188.6	1466	1452	2306	1206				-501.273
Category	p-value (exact)	482	88	104.195	68.4818	278	262.3	-41.92	-167.1	-288	-353	378	-30	147	197	-288	-353		Category	p-value (exact)	1921	1031			1720	1650	0	110.5	1319	1250	1921	1031		Category	p-value (exact)	2403	1118	1432	1297	267.8	213.2	1466	1447	2403	1118		Category	p-value (exact)
P-Grassland	0	304	0			278	-556	-41.92	-167.07	-208	-82	44.1	44	147	131	-208	-82		P-Grassland	0.021	1935	1192			1720	1650		251.5	1319	1323	1935	1192		P-Grassland	0.002	2239	1191	1512	1568	22	164	1466	1454	2239	1191		Grassland	0.336
P-Forest	0.417	-477	-467			278	-546.9					62	18	147	233	517.1	141.6		R-Floodplains	0.833	1973	1869						379	1319	1282	1973	1869		R-Floodplains	0.587	1496	1402			22	241.5	1466	1515		1402		Control	0.379
P-Cropland	0.092	-372	-576									60	26.1	147	194	378	-30		P-Bogs	0.007	1862	1704						329	1319	1306	1862	1704		P-Bogs	0.391	1496	1128			23.5	206.5	1466	1500	1496	1128
Aquaculture	0.02	800	-441									50	-9.1	147	154	44.1	44		P-Mangroves	0.105	1765	1859						442	1319	1350	1765	1859		P-Mangroves	0.007	1490	1418			23.5	286.5	1466	1504		1418
R-Floodplains	0.472	1170	-515									95	38.3	147	138	62	18		Control	0.215	1565	1594							1319	1360	1565	1594		Control	0.183	1490	1079					1466	1498		1079
P-Bog	0	306	280									113	-64.5	147	210	60	26.1					1655							1319	1360	0	1655				2715	1930					1466	1570	2715	1930
P-Mangroves	0.115	109.091	280									38.6	-142.8	147	151	50	-9.1					1655							1319	1401	0	1655				2725	1930					1466	1552	2725	1930
Control	0	-24.5455	324									81.6	-106.8	147	173	95	38.3												1319	1392	1140	78										1466	1565	267.8	188.6
		190.909	-272.727									37.3	-587.9	147	139	113	-64.5												1319	1464	1720	110.5										1466	1603		213.2
		218.182	-272.727									199.091	-43.1	147	117	38.6	-142.8												1319	1387	1720	251.5										1466	1504	22	164
		-54.5455	-272.727									267.8	-13.9			81.6	-106.8														1890	379													241.5
		81.8182	-272.727									151	-150.9			37.3	-587.9														1319	329												23.5	206.5
		190.909	-518.182									137	-211.2			199.091	-43.1															442													286.5
		218.182	-518.182									164.455	-147.9			267.8	-13.9															1100												2900	1930
		341	-409.091									127.909	-305			151	-150.9															1650												1136	738
			-409.091									22	84			137	-211.2															1650												1432	1297
			-3.4									25.5	16.2545			164.455	-147.9															1655												1512	1568
			-449									138	67.4727			127.909	-305															1311												1466	1452
			-37.5									42	110.6			22	84															1250													1447
												330.5	102.7			25.5	16.2545															1323													1454
												580	-37			138	67.4727															1282													1515
													66			42	110.6															1306													1500
													-49			330.5	102.7															1350													1504
													78			580	-37															1360													1498
													50.4545			458	66															1360													1570
													-94			482	-49															1401													1552
													-135			304	78															1392													1565
													-124.5			-477	50.4545															1464													1603
													-153.5			-372	-94															1387													1504
													57			800	-135
													-74			1170	-124.5
													-84			306	-153.5
													-260			109.091	57
													504			-24.5455	-74
													145			190.909	-84
													-90			218.182	-260
													-73			-54.5455	504
													60			81.8182	145
													-90			190.909	-90
																218.182	-73
																341	60
																47.0482	-90
																104.195	-148
																1010	88
																278	0
																-41.92	-467
																147	-576
																121.5	-441
																109.5	-515
																58.4	280
																1.46	280
																0.73	324
																2.48	-272.727
																134	-272.727
																22.5	-272.727
																67.5	-272.727
																13.4667	-518.182
																0.933333	-518.182
																-0.3	-409.091
																6.1	-409.091
																90	-3.4
																-0.24	-449
																3.135	-37.5
																5.72138	-47.5568
																29	68.4818
																11.085	280
																6.66	262.3
																1.7625	-556
																0.975	-546.9
																1.83333	-120.21
																10.725	-167.1
																10.9	-167.07
																0	141
																1.6	197
																-0.5256	131
																90	233
																360.1	194
																	154
																	138
																	210
																	151
																	173
																	139
																	117
																	135
																	148.5
																	122.25
																	132
																	356
																	634
																	572
																	570
																	581
																	462
																	326
																	15.18
																	2.61
																	12.06
																	697
																	1078
																	32
																	26
																	5
																	11
																	262.5
																	615
																	517.5
																	870
																	55.0333
																	55.0333
																	9.7
																	58.1
																	20.8
																	460
																	5.385
																	37.965
																	27.075
																	13.8
																	144.649
																	39
																	11.925
																	52.65
																	49.785
																	71.46
																	11.9625
																	10.2
																	55.0333
																	0.3975
																	5.2125
																	80.25
																	121.9
																	245.7
																	164
																	278
																	492
																	493
																	555
																	469
																	388
																	12
																	0.120888
																	0.21024
																	1.13004
																	43.4496
																	54.1368
																	147
																	33
																	81
																	236.9
																	228
																	264.5
[truncated: 47 more columns]

## Sheet: Figure5
Figure 5a	X-axis	Y-axis	Figure 5b	X-axis	Y-axis	Figure 5c	X-axis	Y-axis	X-axis	Y-axis	Figure 5d	X-axis	Y-axis	X-axis	Y-axis	X-axis	Y-axis	Figure 5e	X-axis	Y-axis	X-axis	Y-axis	X-axis	Y-axis			Figure 5f	X-axis	Y-axis	X-axis	Y-axis	X-axis	Y-axis		Figure 5g	X-axis	Y-axis	X-axis	Y-axis	X-axis	Y-axis		Figure 5h	X-axis	Y-axis		Figure 5g	X-axis	Y-axis
	Wetland Age	RRCH4		WetlandAge	RRN2O		Grassland Age	RRD (CH4)	ForestAge	RR(CH4)		Age	NEE (g C ha-1)	Age	GPP (g C ha-1)	Age	ER (g C ha-1)		Age	NEE (g C m-2 ha-1)	Age	GPP (g C m-2 ha-1)	Age	ER (g C m-2 ha-1)				Age	NEE	Age	GPP	Age	ER			Age	Fire NEE (g C m-2)	Age	Clear-cutting NEE (g C m-2)	Age	Windthrow NEE (g C m-2)			Age	GPP/ER			Age	Fire GPP/ER
	3	1.8923		1	5.2181		4	-2.7822	0.3	-9.6827		3	-148	3	1355	3	1206		30	-470	7	2082	30	1510				100	-6	100	592	100	586			100	-6	161	41	1	504			7	1.26951			100	1.01024
p-value (exact)	4	1.4932	p-value (exact)	1	-0.9641	p-value (exact)	5	-1.1003	0.5	3.3955	p-value (exact)	4	88	4	1031	4	1118	p-value (exact)	7	-442	18	1693.47	7	1640			p-value (exact)	1	167	1	273	1	440		p-value (exact)	101	0	162	84	2	439			18	1.36452			101	1
0.000118	5	1.6572	0.0093	1	1.1599	0.01311	5	-6.1208	1	2.2459	0.01666	5	0	5	1192	5	1191	NEE	18	-452.4	19	1818.4	18	1241.07			NEE	101	0	101	680	101	680		Fire	105	-79	163	39	3	250		p-value (exact)	19	1.37668		p-value (exact)	6	0.445946
	10	0.3306		3	-3.0037		5	-4.2024	2.5	-0.16		27	-75.8	10	501	27	795	0	19	-497.54	20	1611.02	19	1320.86			5.22831e-36	2	124	2	359	2	483		0.000575989	48	-246	164	-7	1	525		4e-07	20	1.28078		Fire	15	1.09043
	3	11.9079		5	-0.1222		5	-6.1818	2.5	-6.2154		27	-201.7	16	551	27	856.3	GPP	20	-353.18	21	1801.38	20	1257.84				105	-79	6	99	6	222		Clear-cutting	6	123	165	-7	2	482			21	1.35582		4.44089e-16	27	1.154
	1	0.695		5	0.1342		3	-0.6321	3	-1.811		27	-113.6	10	999.5	27	420.3	0	21	-472.75	22	1775.72	21	1328.63				48	-246	15	410	15	376		5.22831e-36	15	-34	166	-3	1	255			22	1.30878		Clear-cutting	2	0.363265
	1	-2.5477		4	-1.043		3	-0.158	3	1.589		6	-118.8	3	590.7	6	415.5	ER	22	-418.93	23	1726.71	22	1356.78				6	123	27	592	27	513		All data	27	-79	167	-23	2	221			23	1.28079		5.22831e-36	10	0.980556
	2	5.8414		4	-1.0437		5	-0.8234	3	-0.2651		28	9.2	7	8.1	28	997.3	0	23	-378.55	24	1805.31	23	1348.16				15	-34	2	89	2	245		5.22831e-36	2	155	168	-27	3	240			24	1.26285		All data	29	1.17241
	2	3.5703		10	1.0625		5	-0.9782	5	-8.4865		28	29.7	7	524	28	1052.2		24	-375.75	25	1796.14	24	1429.55				27	-79	10	353	10	360			10	7	169	-58	4	167			25	1.20487		5.22831e-36	75	1.00719
	3	6.9139		10	-0.7804		20	-8.6083	6	1.5083		28	-76.2	7	437	28	584.5		25	-305.41	26	1766.54	25	1490.73				2	155	29	544	29	464			29	-80	170	-21					26	1.23979			7	0.950695
	3	4.1791		10	2.0239		3	6.7882	6	1.262		7	-78.6	7	414	7	490.1		26	-341.67	27	1980.9	26	1424.87				10	7	75	560	75	556			75	-4	1	571					27	1.32813			16	0.913828
	1	-6.5819		15	0.6236		3	-6.082	7	3.1692		6	-42	7	412	10	581		27	-489.4	27	1777.56	27	1491.5				29	-80	7	752	7	791			7	39	2	605					27	1.29844			28	1.06243
	2	8.2057		6	-2.5224		7	-1.6	7	-1.3113		17	-64.6364	7	441	16	480		27	-408.56	1	21	27	1369				75	-4	16	456	16	499			16	43	3	616					1	0.0630631			3	0.920732
	3	8.607		45	-7.5439		7	-2.2627	8	1.4616		10	80	8	528	10	1131.1		1	312	2	110	1	333				7	39	28	902	28	849			28	-53	4	642					2	0.37037			11	1.06452
	1	1.0888		20	-6.4784		12	-0.9817	8	-1.8727		16	-71	8	445	3	1176		2	187	3	237	2	297				16	43	3	906	3	984			3	78	5	446					3	0.675214			30	1.00779
	1	1.6482		3	-0.9573		12	0.4525	8.5	-4.9585		10	141.6	8	420	8	236		3	114	4	392	3	351				28	-53	11	594	11	558			11	-36	14	170					4	0.915888			76	1.1474
	2	1.5879		4	-4.4442		4	-6.3868	10	-1.5485		3	-30	8	417	7	476		4	36	5	469	4	428				3	78	30	388	30	385			30	-3	15	149					5	1.03761			3	0.824786
	2	0.691		5	-0.6788		4	-2.5547	12	-2.1203		10	131.6	8	455	7	656		5	-17	1	502	5	452				11	-36	76	903	76	787			76	-115	16	199					1	0.967245			15	1.35404
	7	5.8503		3	-3.3034		5	-5.7481	12	0.8204		3	585.3	14	743	7	418		1	17	2	697	1	519				30	-3	3	193	3	234			3	41	17	42					2	1.26268			80	1.15962
	7	5.1579		30	-2.247		5	3.8321	12	0.3149		1	44	15	759	7	448		2	-145	3	441	2	552				76	-115	15	436	15	322			15	-114	49	-293					3	0.777778			10	0.778706
	30	5.9593		30	-2.0489		5	-3.6085	15	-1.5926		1	18	16	762	7	364		3	126	4	612	3	567				3	41	80	494	80	426			80	-70	50	-326					4	1.05882			11	0.88521
	30	1.7591		30	-1.9807		6	-5.4897	15	-1.2942		2	26.1	3	78	8	476		4	-34	5	709	4	578				15	-114	10	373	10	479			10	108	51	-338					5	1.29144			12	0.852194
	30	1.7424		3	-3.3648		29	-6.4	16	-6.4042		2	-9.1	3	110.5	8	601		5	-160	6	985	5	549				80	-70	11	401	11	453			11	45	52	-374					6	1.24055			13	0.913838
	2	0.2987		3	-3.0542		3	-6.5775	16	-6.7785		3	38.3			8	398		6	-191	7	1139	6	794				10	108	12	369	12	433			12	63	53	-218					7	1.09625			14	1.1215
	2	-0.5497		2	-0.8		3	-6.4	16	-1.5744		3	-64.5			8	436		7	-100	8	1402	7	1039				11	45	13	350	13	383			13	27	54	-316					8	1.14076
	2	0.7593		2	-0.2101		3	-5.0596	17	4.0775		1	-9.9			8	362		8	-173	9	1464	8	1229				12	63	14	480	14	428			14	49	55	-194					9	1.1778
	2	1.2754		2	-1.0505		3	-5.5656	19	-17.4495		2	-19.9			14	647		9	-221	10	1468	9	1243				13	27	161	785	161	826			3	132	56	-273					10	1.1433
	2	0.6263		2	-2		3	-2.4	19	-0.9363		1	170			15	624		10	-184	11	1570	10	1284				14	49	162	711	162	795			82	-361	0	1268					11	1.14431
	3	0.2543		2	-1.2551		3	-4.5537	20	-2.1334		1	-101			16	681		11	-198	12	0	11	1372				3	132	163	704	163	743			72	-68	1	885					13	1.0791
	3	0.6432		2	-1.6		16	0.8099	20	-0.1306		1	-54			3	188.6		12	0	13	1910	12	0				82	-361	164	775	164	768			122	-41	2	528					14	0.971304
	3	0.6198		5	-0.9848		11	-6.5933	20	-4.3652		1	-283			3	213.2		13	-140	14	1557	13	1770				72	-68	165	753	165	746			4	87	3	237					14	1.09792
	3	5.4514		1	-1.7162		3	-4.6343	20	-1.284		1	-162			52	44		14	46	14	1110	14	1603				122	-41	166	708	166	705			13	-68	4	-97					4	0.4
	3	3.7681		1	-2.1977		3	-1.8848	20	-1.4569		7	-142.8			52	44		14	-103	4	72	14	1011				7	55	167	730	167	707			83	-139	5	-458					7	0.952381
	3	2.5599		1	-1.7024		2	0.7965	20	-1.8905		7	-106.8			52	44		4	108	7	220	4	180				4	87	168	613	168	586			73	-21	6	-527					13	1.10264
	3	-1.256		10	-1.8014		3	-2.6577	20	-2.5932		7	-587.9			52	44		7	11	13	376	7	231				13	-68	169	698	169	640			123	23	7	-718					15	2.20283
	5	4.2242		10	-1.7423		3	-2.3548	21	-0.2961		8	-43.1			53	44		13	-35	15	467	13	341				83	-139	170	632	170	611					8	-400					5	0.445614
	3	2.4057							21	1.0294		8	-13.9			53	44		15	-255	5	127	15	212				73	-21	1	166	1	737					9	-384					8	0.752066
	4	3.8939							23	3.8912		8	-150.9			53	44		5	158	8	182	5	285				123	23	2	408	2	1013					10	-700					14	0.90085
	16	13.2861							23	-5.4262		9	-211.2			53	44		8	60	14	318	8	242				161	41	3	519	3	1135					11	-663					16	2.07909
	16	11.3137							25	-1.1294		9	-147.9						14	35	16	1183	14	353				162	84	4	661	4	1303					12	-640					17	2.42059
	2	4.2629							30	-5.4679		9	-305						16	-614	17	1387	16	569				163	39	5	849	5	1295					13	-569					12	1.22536
	2	2.9153							30	-6.5947		30	84						17	-814	12	556.091	17	573				164	-7	14	1178	14	1348					14	-818					13	1.46661
	2	2.0611							30	-2.3113		30	16.2545						12	-102.273	13	485.182	12	453.818				165	-7	15	1164	15	1313					15	-775					14	1.1278
	2	-0.8483							30	-1.4035		30	67.4727						13	-154.364	14	589.636	13	330.818				166	-3	16	1407	16	1606					16	-735					36	1.3164
	2	-0.8981							31	-1.2393		8	-179						14	-66.8182	36	987.3	14	522.818				167	-23	17	1610	17	1652					17	-491					10	1.06332
	2	-1.0731							33	6.9237		18	19.64						13	-198.273	10	890	36	750				168	-27	49	2059	49	1766					19	-613					44	1.07674
	2	-1.0232							34	5.5313		7	-47						36	-237.273	44	1796	10	837				169	-58	50	1985	50	1659					1	1269					11	0.926927
	11	11.7995							35	-6.3918		7	219						10	-53	11	926	44	1668				170	-21	51	2063	51	1725					2	882					44	0.854792
	5	-0.1508							35	-4.8655		7	3						44	-130	44	1766	11	999				1	571	52	2045	52	1671					10	-576					6	1.38529
	6	2.8625							38	0.8409		7	16						11	-73	6	1924.3	44	2066				2	605	53	1926	53	1708					11	-603					7	1.32442
	3	2.3279							38	1.7669		7	-77						44	-300	7	2025.3	6	1389.1				3	616	54	2011	54	1695					24	-741					17	1.30426
	20	9.0535							40	-11.7636		8	-53						1	200	17	1782.4	7	1529.2				4	642	55	2272	55	2078					25	-610					18	1.43641
	20	8.0166							40	-3.9688		8	156						2	400	18	1963	17	1366.6				5	446	56	2245	56	1972					69	-587					32	1.65975
	21	9.6314							45	-6.4929		8	-22						3	210	32	1200	18	1366.6				14	170	0	705	0	1974					70	-661					33	1.29885
	21	8.2319							45	-12.4211		8	19						4	90	33	1243	32	723				15	149	1	1490	1	2375					71	-680					34	1.36439
	1	0.0537							45	-12.5357		8	-92						8	-250	34	1157	33	957				16	199	2	1372	2	1900					72	-761					35	1.48312
	1	0.6044							45	-11.8051		14	-94						26	-340	35	1142	34	848				17	42	3	2458	3	2695					73	-759					36	1.36685
	2	0.7662							45	-12.7168		15	-105						6	-535.2	36	1237	35	770				49	-293	4	2448	4	2352					74	-658					8	1.48361
	2	0.6631							50	-0.0233		16	-70						7	-496.1	8	1810	36	905				50	-326	5	2967	5	2510					75	-530					9	1.42017
	12	2.2693							50	0.3855		1	504						17	-415.8	9	1690	8	1220				51	-338	6	2936	6	2409					200	-44					10	1.64286
	12	8.0543							50	-0.1391		4	145						18	-596.4	10	1840	9	1190				52	-374	7	2927	7	2222					1	569					18	1.32348
	12	2.8284							60	-8.7403		15	-90						32	-477	18	1702	10	1120				53	-218	8	2931	8	2531					2	495					19	1.28404
	13	3.3923							80	-9.739		30	-73						33	-286	19	1858	18	1286				54	-316	9	2465	9	2080					3	153					20	1.23129
	13	8.045							80	-3.0666		3	110.6						34	-309	20	1629	19	1447				55	-194	10	2667	10	1967					4	117					21	1.28611
	13	2.1165							100	-9.3097		3	102.7						35	-371	21	1852	20	1323				56	-273	11	2559	11	1896					5	4					22	1.30133
	4	10.3062							120	-6.431		9	-75						36	-332	22	1857	21	1440				0	1268	12	2703	12	2063					6	103					41	1.48148
	4	10.8925										9	-61						8	-590	41	1468	22	1427				1	885	13	2449	13	1880					7	28					43	1.42516
	5	9.7554										9	-123						9	-500	43	1609	41	990.9				2	528	14	2512	14	1694					8	-49					45	1.11096
	5	10.4047										10	-71						10	-720	45	1642	43	1129				3	237	15	2436	15	1661					9	-52					46	1.15782
	20	1.6771										10	-71						18	-416	46	1636	45	1478				4	-97	16	2320	16	1585					60	-306					47	1.16678
	20	1.2974										10	-124						19	-410	47	1742	46	1413				5	-458	17	2265	17	1754					61	-194					36	1.12116
	20	1.7083										16	-37						20	-306	36	1351	47	1493				6	-527	19	2499	19	1886					62	-273					43	1.23467
	1	1.109										16	66						21	-412	43	1047	36	1205				7	-718	1	705	1	1974					1	139					39	1.1954
	1	1.1777										2	-49						22	-430	39	2080	43	848				8	-400	2	1504	2	2386					2	111					40	1.17677
	10	2.5802										52	-46						41	-477.1	40	2330	39	1740				9	-384	10	2922	10	2346					3	173					7	1.10938
	10	6.2615										52	-22						43	-480.3	7	710	40	1980				10	-700	11	2605	11	2002					4	133					20	1.38562
	6	8.0287										52	-45						45	-164	20	2120	7	640				11	-663	24	2695	24	1956					5	113					35	1.29474
	45	4.4321										52	-48						46	-223	35	1230	20	1530				12	-640	25	2517	25	1907					6	73					70	1.10656
	7	7.6726										53	-23						47	-249	70	1350	35	950				13	-569	69	1515	69	928					7	83					65	1.15638
	12	1.2304										53	-49						36	-146	65	1442	70	1220				14	-818	70	1622	70	958					8	23					1	1.04139
	12	1.4079										53	-14						43	-199	1	858	65	1247				15	-775	71	1569	71	889					9	9					2	0.981601
	12	1.9988										53	-118						39	-330	2	1035	1	823.9				16	-735	72	1738	72	997					1	620					3	1.05844
	3	9.4858										1	478						40	-350	3	1112	2	1054.4				17	-491	73	1816	73	1057					2	520					9	1.16092
	4	10.1582										2	468						7	-70	9	1010	3	1050.6				19	-613	74	1738	74	1080					3	600					14	2.1236
	1	11.7509																	20	-590	14	1890	9	870				1	1269	75	1760	75	1230					6	119					30	1.35294
	1	0																	35	-280	30	1380	14	890				2	882	200	1439	200	1395					4	386					45	1.22826
	1	2.827																	70	-130	45	1130	30	1020				10	-576	1	481	1	1050					12	-24					57	1.31746
	3	16.2																	65	-196	57	830	45	920				11	-603	2	540	2	1035					40	-179					2	0.681159
	3	16.9623																	1	-34.1	2	329	57	630				24	-741	3	1014	3	1167					40	-192					3	0.89404
	3	16.9444																	2	19.4	3	675	2	483				25	-610	4	1028	4	1145					75	-323					30	0.971591
	5	0.4647																	3	-61.4	30	1710	3	755				69	-587	5	1225	5	1229					2	137.5					51	1.40355
	5	0.6099																	9	-140	51	553	30	1760				70	-661	6	1116	6	1219					10	-19					7	1.26951
	1	5.618																	14	-990	7	2082	51	394				71	-680	7	1035	7	1063					29	-73					57	1.51933
	4	9.9312																	30	-360	57	2083	7	1640				72	-761	8	1238	8	1189					90	-21.5					58	1.46745
	15	9.9639																	45	-210	58	2367	57	1371				73	-759	9	1166	9	1114					1	167					60	1.50937
	30	10.3351																	57	-200	60	2095	58	1613				74	-658	60	1761	60	1455					2	124					61	1.33539
	15	11.3137																	2	154	61	1947	60	1388				75	-530	61	1789	61	1595					15	-524					62	1.38
	16	11.3137																	3	-80	62	1863	61	1458				200	-44	62	1895	62	1622					16	-341					20	1.31644
	17	11.3137																	30	50	20	1610.4	62	1350				1	569	1	257	1	396					17	-583					21	1.29397
	18	11.3137																	51	-160	21	1865.9	20	1223.3				2	495	2	317	2	428					18	-608					3	1.67474
	1	0.0403																	7	-442	3	2377.36	21	1442				3	153	3	276	3	449					19	-270
	2	-0.3298																	57	-747			3	1419.55				4	117	4	358	4	491					20	-225
	3	0.1203																	58	-765								5	4	5	396	5	509					21	-423
	4	0.7318																	60	-699								6	103	6	423	6	496					3	112
	5	0.6209																	61	-494								7	28	7	503	7	586					41	-496
	6	1.1929																	62	-520								8	-49	8	539	8	562					5	239
	7	1.124																	0.5	7.53								9	-52	9	578	9	587					38	-138
	8	1.688																	1	-9.57								60	-306	1	220	1	840					2	225
	9	1.6562																	30	-549.1								61	-194	2	530	2	1050					31	-222
	10	1.8137																	31	-445.4								62	-273	3	640	3	1240					1	427
	11	2.0873																	20	-387.2								1	139	6	987	6	1106					10	-381
	12	2.0276																	21	-432.8								2	111	4	285	4	709					5	256
	4	1.6971																	50	-185.455								3	173	12	745	12	905					6	412
	7	1.9799																	90	-218.182								4	133	40	969	40	894					8	-121
	11	4.3904																	70	-54.5455								5	113	40	892	40	813					10	-117
	16	11.5009																	3	-957.818								6	73	75	827	75	616					6	516
	20	11.4082																										7	83	2	96	2	233.5					18	64
	1	-3.2339																										8	23	10	347	10	328					57	-328
	2	-3.5073																										9	9	29	576	29	503					2	606
	3	-2.4196																										1	620	90	583	90	561.5					14	133
																												2	520	100	592	100	586					49	-270
																												3	600	1	273	1	440					50	-370
																												6	119	101	680	101	680					51	-375
																												4	386	2	359	2	483					52	-425
																												12	-24	3	988	3	1100					53	-254
																												40	-179	41	1970	41	1385					54	-330
																												40	-192	5	363	5	603					62	-562
																												75	-323	38	1010	38	839					1	1000
																												2	137.5	2	602	2	879					2	700
																												10	-19	31	1600	31	1415					3	725
																												29	-73	1	1793	1	2220					1	1269
																												90	-21.5	10	1541	10	1160					2	882
																												100	-6	6	781	6	1297					10	-576
																												1	167	18	1423	18	1487					11	-603
																												101	0	57	2158	57	1830					24	-741
																												2	124	1	401	1	656					25	-610
																												15	-524	2	480	2	701					6	123
																												16	-341	3	528	3	768					15	-34
																												17	-583	4	649	4	816					27	-79
																												18	-608	2	435	2	1041					2	155
																												19	-270	14	1214	14	1347					10	7
																												20	-225	53	1991	53	1737					29	-80
																												21	-423	62	1890	62	1325					75	-4
																												3	112	1	130	1	1130					7	39
																												41	-496	2	385	2	1085					16	43
																												5	239	3	463	3	1208					28	-53
																												38	-138	1	705	1	1974					3	78
																												2	225	2	1504	2	2386					11	-36
																												31	-222	10	2922	10	2346					30	-3
																												1	427	11	2605	11	2002					76	-115
																												10	-381	24	2695	24	1956					7	55
																												5	256	25	2517	25	1907					1	111
																												6	412	6	99	6	222					2	175
																												8	-121	15	410	15	376					0	190
																												10	-117	27	592	27	513					5	40
																												6	516	2	89	2	245					10	-40
																												18	64	10	353	10	360					29	-40
																												57	-328	29	544	29	464					79	20
																												1	504	75	560	75	556					5	324.3
																												2	439	7	752	7	791					38	-201
																												3	250	16	456	16	499					65	-192
																												1	525	28	902	28	849					66	-159
																												2	482	3	906	3	984					67	-185
																												1	255	11	594	11	558					68	-154
																												2	221	30	388	30	385					11	-616
																												3	240	76	903	76	787					12	-660
																												4	167	1	401	1	656					13	-729
																												2	606	2	480	2	701					14	-490
																												14	133	3	528	3	768
																												49	-270	4	649	4	816
																												50	-370
																												51	-375
																												52	-425
																												53	-254
																												54	-330
																												62	-562
																												1	1000
																												2	700
																												3	725
																												1	1269
																												2	882
																												10	-576
																												11	-603
																												24	-741
																												25	-610
																												6	123
																												15	-34
																												27	-79
																												2	155
																												10	7
																												29	-80
																												75	-4
																												7	39
																												16	43
																												28	-53
																												3	78
																												11	-36
																												30	-3
																												76	-115
																												1	504
																												2	439
																												3	250
																												1	525
																												2	482
																												1	255
																												2	221
																												3	240
																												4	167
[truncated: 4 more columns]

## Sheet: Figure6
		Category	Hedges' d	Treatment.VS.Control. RRd.CI95.bar	n
Figure 6a	Wetland	NO3-	-0.8309	1.1772	17
		NH4+	-1.8562	1.0395	19
		pH	-0.7354	0.5521	31
		AB	0.4583	1.2876	6
		C:N	1.3735	0.6646	27
		TN	2.2222	0.9703	21
		SOC	2.8934	1.1434	25
		Eh	-9.8942	2.4951	7
		BD	-2.4616	0.7678	30
		WT	5.3643	0.6739	109
		ST	0.1986	0.5611	11
		Category	Hedges' d	Treatment.VS.Control. RRd.CI95.bar	n
Figure 6b	Forest	Clay	0.152	0.8937	23
		DOC	2.194	1.0088	11
		NO3-	0.1243	0.8358	38
		NH4+	1.0895	0.6081	38
		C:N	0.6886	0.436	57
		TN	0.4225	0.602	57
		SOC	1.5565	0.6165	56
		pH	-0.2912	0.2935	57
		BD	-0.5081	0.4636	47
		SM	-1.2086	0.4667	28
		WFPS	-1.6913	0.5453	27
		ST	-0.494	0.3953	29
		Category	Hedges' d	Treatment.VS.Control. RRd.CI95.bar	n
Figure 6c	Grassland	NO3-	-1.9434	1.0119	28
		NH4+	0.2321	0.719	29
		TIN	-0.7376	0.7128	29
		pH	0.1594	0.5901	18
		AB	4.4788	0.9182	54
		BB	2.8973	1.0477	31
		TB	3.2226	1.1125	31
		GC	3.9456	1.0963	9
		C/N	0.1452	0.4155	39
		TN	-0.1888	0.7757	40
		SOC	0.4285	0.7411	49
		BD	-1.2399	0.5707	53
		SM	1.2215	0.5364	46
		WFPS	0.6697	0.5227	45
		ST	-0.7403	0.5305	34

## Sheet: Figure7
	Figure 7a	X-axis	Y-axis	X-axis	Y-axis			Figure 7b	X-axis	Y-axis	X-axis	Y-axis		Figure 7c	X-axis	Y-axis			Figure 7d	X-axis	Y-axis	X-axis	Y-axis			Figure 7e	X-axis	Y-axis	X-axis	Y-axis		Figure 7f	X-axis	Y-axis	X-axis	Y-axis		Figure 7g	X-axis	Y-axis			Figure 7h	X-axis	Y-axis	X-axis	Y-axis	X-axis	Y-axis
		Forest RR(BD)	RRd(CH4)	Grassland RR(BD)	RRCH4				Forest RRD(WFPS)	RRD(CH4)	Grassland RR(WFPS)	RRCH4			RRd (WT)	Wetland (CH4)				Forest (NH4)	RR(N2O)	Grassland (NH4)	RRN2O				Forest (NO3-)	RR(N2O)	Grassland (NO3)	RR(N2O)			Forest (pH)	RR(N2O)	Grassland(pH)	RRN2O			RRD (NH4+)	RR(N2O)				RR(AB)	RRNEE	RR(VC)	RRNEE	RR(SM)	RRNEE
	p-value (exact)	-4.2157	3.1692	-0.4348	-8.6083			p-value (exact)	-0.5102	3.1692	0.4773	-0.8234		p-value (exact)	5.6959	1.8923			p-value (exact)	-1.6869	-11.0313	-0.2568	2.7361			p-value (exact)	-9.6396	-7.3977	-3.7727	-1.6455		p-value (exact)	0.3089	-1.6455	3.7553	-7.3977		p-value (exact)	2.9481	5.2181			p-value (exact)	4.7881	-0.2942	3.8931	-0.2942	0.7936	-0.2942
Forest	0	1.9846	-6.318	-6.5855	-0.9817		Forest	0.000308203	-0.1344	3.8912	0.9916	-0.9782		0.000383855	5.179	1.4932		Forest	0.00712	0.3329	-8.2972	-0.3838	-1.0871		Forest	6.83214e-05	-9.9754	-12.6893	-2.0019	-1.6793		0.01922	0.3089	-1.6793	4.7574	-12.6893		0.04308	-3.0547	-0.1222		AB	0.04755	3.9056	-1.1082	2.6304	1.3076	0.7246	-3.06
Grassland	0	0.499	-5.0596	-7.9575	0.4525				-1.6065	1.4616	-0.1275	-8.6083			5.2856	1.6572		Grassland	0.01191	4.2933	-8.2319	0.496	4.6892		Grassland	4.82249e-07	-1.6147	-11.0313	-2.1082	2.7361			-0.2856	-10.3509	-1.3053	-8.2972			4.1927	0.1342		SM	0.02993	3.2632	-1.2347	3.5978	-12.9697	0.2681	2.4485
		0.6354	-9.2455	-1.1969	-6.3868				-1.132	-0.1306	-1.3289	-0.9817			4.3552	0.3306				0.1777	-0.4576	-3.375	-7.521				-0.6538	-8.2972	-1.8899	-1.0871			3.4275	-7.521	0.2701	-7.0214			-3.1379	-11.3218		VC	0.03825	3.5472	1.3076	2.8768	-2.5248	1.1519	-5.6364
		0.3503	-1.5926	-1.5335	-2.5547				-0.9	-6.3918	0.3529	0.4525			5.9311	0.695				1.2509	-0.4239	-0.7541	0.5371				-9.8236	-6.2351	3.3557	2.2606			0	0.5371	0.3839	8.1301			-5.4679	-7.0328				5.9919	-10.7	7.116	-15.9009	1.0389	-5.2961
		0.4636	-2.1334	-4	-2.8159				-0.9	-4.8655	2.8248	-18.0645			15.186	-2.5477				-0.5354	-0.3191	-0.8761	-2.5297				-1.0505	-8.2319	0.1313	4.6892			-2.5044	-2.5297	1.8427	6.8131			-3.3066	1.178				5.9919	-9.5952	7.116	-16.8045	0.4525	-2.5248
		0.5196	-5.4679	-2.6667	-3.7001				-7.5035	-6.4042	3.4275	-14.6896			6.869	5.8414				0.0522	-10.1368	-0.7541	-3.8818				1.4488	-0.4576	-4.9699	-7.521			0.3715	-0.4576	1.58	-8.2319			-4.9813	-8.3952				3.9835	-5.0651
		0.1391	1.4616	-9.2	-2.7153				-7.0693	-6.7785	0.4773	-6.3868			14.6983	3.5703				-2.5138	-5.4974	-0.8761	-4.7031				0.7567	-0.4239	-1.5501	0.5371			-0.2695	-0.4239	-3.1195	-9.7878			-3.5796	-10.6905				5.9919	0
		0.7607	-0.1306	-1.1275	-2.2549				-1.4492	-1.1294	2.9155	-1.0124			4.9103	6.9139				-2.4082	-3.3261	-1.1866	-0.372				2.2141	-0.3191	0.4181	-2.5297			0.0532	-0.3191	0.3715	-0.4576			1.7916	-2.5224				4.0847	-2.5248
		-0.0818	-6.3918	-5.8825	-2.311				-2.2645	-2.3113	4.0124	-2.8159			13.992	4.1791				5.3782	3.1379	0.1578	0.8515				-10.5385	-10.1368	-1.5501	-3.8818			-3.2	3.1379	-0.2695	-0.4239			-0.1552	-7.5439				2.8743	12.7687
		0.0381	-4.8655	-2.744	-6.5775				-3.1394	-3.9688	3.4249	-3.7001			2.9276	-6.5819				-0.3934	0.042	-0.1125	-4.2404				-9.9858	-5.4974	0.4181	-4.7031			-0.4246	0	0.0532	-0.3191			-0.7923	1.736				2.8743	-2.9325
		-1.3287	2.2459	-2.4696	-6.4				-4.072	-6.4929	2.0107	-0.919			2.0591	8.2057				-3.6219	4.5217	-2.6141	0.5033				-4.0453	-3.3261	-2.5525	-0.372			-0.4484	3.1379	-3.2	3.1379			-0.2434	2.2896
		0.761	1.589	-2.5044	-5.0596				-3.4436	-6.431	2.4444	-2.7153			1.5722	8.607				0.5711	0.5439	-1.5113	-0.1075				0.8	3.1379	0.2221	0.8515			0.72	-8.8752	-0.4246	0			-0.2334	3.1565
		-0.761	-5.4262	-5.0206	-5.5656				-2.2627	-0.2961	1.9662	-2.2549			6.7662	1.0888				3.9982	-2.3128	0.577	2.1894				5.5765	0.042	-0.5178	-4.2404			-0.627	3.1379	-0.4484	3.1379			0.2905	4.8321
		-1.5921	-4.9585	-3.2	-2.4				-1.2278	0.8204	-2.0364	-2.311			8.817	1.6482				0.1569	-2.7049	-5.4183	-10.5419				9.8664	4.5217	1.1057	0.5033			-0.761	5.0596	0.72	-8.8752			-3.1737	1.736
		1.9063	-9.6827	-6	-4.5537				-0.2321	-3.0666	-4.7569	-1.5902			5.1801	1.5879				5.6817	3.0077	-1.8929	-10.4251				5.0587	0.5439	0.6216	-0.1075			-0.4946	-10.5361	-0.627	3.1379			-0.63	2.2896
		-1.3287	-8.4865	-0.2667	-6.5933				-6.8508	-7.0647	-4.7109	-0.8691			8.692	0.691				3.169	8.0257	-1.4925	-10.8884				2.3759	-2.3128	-1.0256	2.1894			-0.2909	-5.0596	-0.761	5.0596			-3.1737	3.1565
		-2.4399	-6.4042	-2.5103	-4.6343				-0.4562	-1.3113	0.9147	-3.6085			12.6336	4.275				2.5645	10.0965	0.0724	0.2141				-3.5339	-2.7049	-8.6499	-10.4251					-0.4946	-10.5361			-0.63	4.8321
		-0.2198	-6.7785	-0.64	-1.8848				-2.4596	-1.5744	0.3864	3.1779			15.5324	4.1942				4.4841	7.7703	0.3555	0.2573				4.7223	3.0077	-4.3508	-10.8884					-0.2909	-5.0596
		-1.0235	-1.1294						-2.8624	-1.284	3.8445	12.5625			12.6067	4.1678				11.4667	9.3842	0.6283	0.6022				6.161	8.0257	-8.9134	-11.1803					1.5235	3.8806
		-0.3949	-2.3113						-0.1816	1.262	0.5765	-6.4			12.9269	5.9593				10.1729	6.2705	-3.1964	0.2163				11.7776	10.0965	0.5474	2.1184					-0.4658	-2.2627
		0.7349	-3.9688						-0.9085	0.3149	1.8061	-12			11.8586	1.7591				-0.1736	1.279	-3.1964	1.3052				1.3325	7.7703	0.7239	0.2141					0.3555	4.6947
		-0.7037	-6.4929								2.9583	-6.5775			10.7627	1.7424				1.975	5.1506						9.6328	9.3842	1.482	0.2573					1.3287	6.3315
		-0.7037	-6.431								1.06	-6.4			0.3718	0.2987				2.668	3.3333						11.2258	6.2705	2.0543	0.6022					-0.2857	8.0257
		-2.1757	0.8204								2.5578	-5.0596			0.1582	-0.5497				1.2724	-1.0891						0.0628	1.279	-3.8826	0.2163					-2.0426	10.0965
		-2.7684	-3.0666								-0.9534	-5.5656			0.5777	0.7593				0.9312	0.8606						-0.6814	5.1506	-3.8826	1.3052					-1.6817	7.7703
		-0.3635	-0.9363								-0.1711	-2.4			0.1866	1.2754											-1.7156	3.3333							-1.8111	9.3842
		0.9199	-1.8727								0.1496	-4.5537			0.0797	0.6263											0.0228	-1.0891							0.1616	-1.2486
		-5.2523	1.262								0.1799	0.8099			0.3007	0.2543											-0.0889	0.8606							-0.6802	-1.2397
		0.2101	0.3149								-2.527	0.7965			0.3252	0.6432																			-0.2773	6.2705
											-1.8845	4.2107			0.6007	0.6198																			2.0549	1.279
											-2.6255	3.4396			0.2176	5.4514																			-8.24	5.1506
											-2.3128	3.3672			0.0595	3.7681																			-6.2394	3.3333
															4.7972	2.5599																			0.6239	-1.0891
															3.0594	-1.256																			0.843	0.8606
															0	4.2242																			-0.2078	-0.8
															0	2.4057																			-0.6395	4.134
															0	3.8939																			-0.2078	-0.8
															8.5413	13.2861																			-0.6395	3.5501
															7.2273	11.3137																			-0.0668	-2.1571
															9.7192	2.9153																			-0.0662	-1.0213
															11.3137	2.0611																			-5.6	1.1806
															8.8752	-0.8483																			-4.8	17.173
															7.1554	-0.8981																			-5.6	0.64
															7.5856	-1.0731																			-4.8	0.1767
															8.4469	-1.0232																			-5.6	0.8835
															7.9038	11.7995																			-4.8	0.4525
															15.5611	-0.1508
															15.5611	2.8625
															4.4816	2.3279
															4.4816	9.0535
															4.4816	8.0166
															4.4816	9.6314
															4.4816	8.2319
															6.7662	0.0537
															8.817	0.6044
															5.1801	0.7662
															8.692	0.6631
															4.0517	2.2693
															4.652	8.0543
															6.1342	2.8284
															1.969	3.3923
															3.5036	8.045
															4.0632	2.1165
															7.1554	10.3062
															9.9951	10.8925
															7.1554	9.7554
															9.9951	10.4047
															6.4106	1.6771
															2.2339	1.2974
															2.7095	1.7083
															8.0166	1.109
															9.7192	1.1777
															19.8731	2.5802
															14.7849	6.2615
															-2.5547	-12.2588
															3.5427	-5.8943
															17.7137	10.9807
															8.028	8.0287
															12.0887	4.4321
															5.9423	7.6726
															7.3342	1.2304
															8.5713	1.4079
															7.6837	1.9988
															6.3934	9.4858
															4.0484	10.1582
															13.6166	11.7509
															3.847	0
															5.0596	2.827

## Sheet: Table 1
Wetland	CH4	control_mean	treament_mean	N2O	control	treament	NEE	control_	treament		Forest	CH4	control_mean	treament_mean	N2O	control_mean	treament_mean		NEE	control_mean	treament_mean		Grassland	CH4	control_mean	treament_mean	N2O	control	treament	NEE	control_mean	treament_mean
		-0.4	320.6		3.87192	4.48512		-4	-362				-1.53	-2.9		0.05	0.05			261	-442				-2.61964	-3.96429		0.099939	0.149908		-298	-952
		-0.6	-0.6		0	0.90228		-288	-353				-2.57894	-5.68		0.02	0.03			-149.9	-34.1				-0.8	-3.53571		0.099939	0.130049		-555	-1240
		-1.9	-0.3		25.6	0.18396		-208	-82				-0.2	-3.2377		0.05	0.01			33.4	19.4				-1.5	-1.8		0.306	0.11		-621	-824
		-3.65	4.38		0.2	0.8		517.1	141.6				-0.37	-4.7		0.04	0.06			-81.7	-61.4				-7.69128	-2.6		0.495	0.15		-877.647	-2824.36
		-5.2195	4.38		0.5492	12.2		378	-30				-0.11	-0.92		0.03	0.06			-501.273	-957.818				-6.2012	-2.4		0.098988	0.1		-99.28	-105.73
		-6.424	4.38		2.3652	0.5		44.1	44				-0.13	-0.21		0.15	0.01								-5.11584	-10.7152		-0.070956	0.2		-192.11	-283.12
		-0.9636	3.3288		2.3652	0.3804		62	18				-1.37	-0.87		0.04	0.02								-3.2	-11.4073		0.099939	0.325		-588.38	-222.54
		-0.9636	5.8692		3.30999	2.0148		60	26.1				-3	-1.68		0.03	0.05								-3.3	-7.79728		0.0780436	0.296		-226.841	-715.4
		6.6	14		0.14965	2.8032		50	-9.1				-0.40515	-1.8		0.04	0.03								-5.55384	-8.59706		0.166121	-0.0219		-1332.08	-264.912
		-2	37		2.37396	-0.149483		95	38.3				-0.5913	-2.97		0.316	0.242								-6.14952	-6.18193		0.75336	-0.439752		-19.95	-1517.51
		3.3	3.6		4	0.341676		113	-64.5				-2.628	-2.7		0.35	0.66								-2.61964	-6.01199		0.19	0.224222		460.528	-2698.22
		5.4	3.9		4.66443	0.256257		38.6	-142.8				-0.8	-2.4		0.50808	0.88								-2.21212	-4.5		0.15	0.0825033		-687.16	-14.64
		3.1	7.1		0.58	-0.13505		81.6	-106.8				-2.57	-0.5329		0.69204	0.51684								-2.11094	-4		0.1	0.187862		-298	-2857.77
		3.2	5.1		14	-0.010512		37.3	-587.9				-1.25618	-1.90895		0.25	8.34828								-2.05	-4.4		-0.12264	1.06872		-555	-1571.07
		2.5	7.1		5.55217	0.186588		199.091	-43.1				-2.75	-2.93095		4.4	0.63948								-2.02	-3.9		3.1974	0.657		-621	-681
		3.1	5.4		5.55217	2		267.8	-13.9				-2.75	-3.34705		0.04	0.15768								5.67648	-7.42848		3.1974	0.43		-877.647	-1008
		8.2	3.1		5.76571	3		151	-150.9				-1.2	-1.5768		2.33016	0.07884								-0.876	-7.24452		0.306	0.17		-87.7962	-621
		3.1	12.3		13.3636	-1		137	-211.2				-0.76	-2.19		0.13	1.6644								-2.94949	-3.64286		0.495	0.28		-192.11	-2047.95
		9.3	42.1		5.09091	-1		164.455	-147.9				-1.68	-0.46		0.12	0.94								-6.26252	-2.32775		2.07875	0.22		-192.11	-124.504
		1.1	98.5		3.2	0		127.909	-305				2.59	-2.61		0.42	2.43								-0.8	-2.13591		1.49796	-0.129648		-6	-283.12
		1.54423	122.7		3.2	0		22	84				-4.19	-3.26047		0.3	2.8								-1.5	-2.25		0.123516	1.99027		70	-222.54
		1.72463	54		1.8	4.19463		25.5	16.2545				-1.07	-2.4309		2.38	0.7								-7.69128	-2.25		2.01611	2.26884		170	43
		0.9855	78		1.8	0.0177		138	67.4727				-1.87	-2.78		5.27	3.1								-6.2012	0.63072		0.14892	0.209		118.93	48
		1.37	91		6.5	-0.0121		42	110.6				-1.19	-2.34		2.7	2.1								-5.11584	-2.628		6.16	0.278		-48.7	-83
		6.84375	53		14.4	0.0135		330.5	102.7				-0.96	-2.86		3.2	0.14								-1.88	-3.10367		4.95	2.55529		105.961	-397.17
		9.58125	68		1.15	0.1		580	-37				-0.52	-1.41		2.1	0.25								-1.93	-5.92001		4.57	0.870744		-266.77	-273.62
		31.4813	82		2.55	4.8		458	66				-0.47	-1.14		2.5	0.117384								-1.35	-1		3.44	0.27156		460.528	-58
		0	51.2		0.39	0.42709		482	-49				-0.24	-2.44		0.45	0.147168								-2.26	-1.2		2.7	1.81945		77	-11.353
		0	476.726		4	0.42709		304	78				-0.71	-4.3		1.1753	0.65								-1.38	-12.1265		0.46	0.34383		-50	-558.49
		7.7	747.187		6.6	6.61989		-477	50.4545				-0.81	-3.25		0.7884	0.76								-2.28	-8.63648		0.40296	0.04		-85	-750.45
		23.6029	1112.95		2	4.91153		-372	-94				-2.29625	-5.32		7.2	10.12								-1.54	-5.72291		0.294336	0.23		29	542.781
		2.42647	7.39125		14	8.32825		800	-135				-1.75	-0.8		16.8	7.15								-2.53	-3.03		0.7668	4.8		-14	6.5
		4	-3.55875		51.4	5.09091		1170	-124.5				-1.07528	-1.53		8.64	0.07								-3.5	-4.1		0.620208	0.68		-99	-127.5
		-0.7	24.6375		2.0805	5.09091		306	-153.5				4.5552	-2.53		3.29	0.77								-2.3	-0.98		0.702552	0.36792		120	36
		0.3	16.6987		4.2	6		109.091	57				-3.7	-0.61		1.17	0.2								-3.2	-0.98		0.07	0.36792		104	-57
		0.8	11.7712		18.9	5.9		-24.5455	-74				-3.9	-0.53		1.68	4.7								-3.3	-1.12		2.2	0.1353			-149
		0	4.65375		11.1	4.2		190.909	-84				-2.1	-0.96		3.32	0.2								-3.32354	-1.12		2.07875	0.1424			-127
		5	13.6875			4.1		218.182	-260				-1.30286	-1.62		2.9	1.9								-2.72305	-1.26		1.31	0.1172			-107
		198	39.1463			3.4		-54.5455	504				-1.30286	-1.72		2.2	0.94								-0.61539	-1.26		0.1445	0.1017			-210
		152.25	37.7775			3.4		81.8182	145				-0.235644	-3.43		0.46	0.47								-1.19618	-4.3			0.811176			84
		121.5	37.7775			0.43		190.909	-90				-1.15	-5.04497			0.13								0.002	-3.8			0.721824			-90.2
		109.5	1.9			1.01		218.182	-73				7.61	-5.32407			0.8								-0.056	-4.2			0.726204			-104.8
		58.4	1.17			0.3		341	60				-0.96	-1.446			1.1								-0.2	-4.2			0.75774			-55
		1.46	38.8725			0.8		47.0482	-90				1.95	-1.25297			0.7								-0.916296	-2.89518			2.23			-14
		0.73	98.0025			-0.3		104.195	-148				0.9	-1.46414			0.3								-0.896148	-3.32004			2.8			-98
		2.48	106.489			0.1		1010	88				-4.19	-1.82468			0.89								-2.51	-1.12303			2.8			-14
		134	78.5			4.3		278	0					-2.85992			1.13								-0.876	-1.76032			1.98589			-186
		22.5	43.5			0.1		-41.92	-467					-2.78782			0.4745								-6.26252	-0.006			1.44
		67.5	197			-0.0086		147	-576					-0.51684			3.066								-0.74	0.141			2.43
		13.4667	20.9559			3.37			-441					-0.57816			2.19								-1.52	-0.108			1.0046
		0.933333	33.0882			3.57			-515					-0.25404			1.8								-3.52	-0.016			2.26
		-0.3	21.5			4.52			280					-0.67452			4.5								-3.69	-0.9			5.65
		6.1	15			1.606			280					-1.3			3.03								-0.9488	-1.10201
		90	28.5			2.9			324					-1.8			2.16									-1.10201
		-0.24	16			0.8			-272.727					-2.6			2.26									-2.29
		3.135	311			3.4			-272.727					-0.557143			2.51									-1.49
		5.72137	388			0.1			-272.727					-4.36286			0.08									-1.56
		29	43						-272.727					-0.438			0.11									-1.58
		11.085	184						-518.182					-0.60444			0.32									-0.2628
		6.66	288						-518.182					-2.24			1.3									-7.07458
		1.7625	32						-409.091					0.49			0.1									-2.72
		0.975	71						-409.091					-0.8			3.3									-3.84
		1.83333	23						-3.4					0.61			0.146									-5.49
		10.725	1						-449					-0.19												-6.08
		10.9	87						-37.5					-0.75												-1.09
		0	112						-47.5568					0.9												-1.18
		1.6	53						68.4818					0.825												-0.938
		-0.5256	11						280					2.1
		90	43						262.3					0.15
		360.1	44						-556					-5.85
			60						-546.9
			199						-120.21
			190						-167.1
			201						-167.07
			217						141
			214						197
			230						131
			228						233
			245						194
			244						154
			249						138
			258						210
			256						151
			117.75						173
			153.75						139
			135						117
			148.5
			122.25
			132
			356
			634
			572
			570
			581
			462
			326
			15.18
			2.61
			12.06
			697
			1078
			32
			26
			5
			11
			262.5
			615
			517.5
			870
			55.0333
			55.0333
			9.7
			58.1
			20.8
			460
			5.385
			37.965
			27.075
			13.8
			144.65
			39
			11.925
			52.65
			49.785
			71.46
			11.9625
			10.2
			55.0333
			0.3975
			5.2125
			80.25
			121.9
			245.7
			164
			278
			492
			493
			555
			469
			388
			12
			0.120888
			0.21024
			1.13004
			43.4496
			54.1368
			147
			33
			81
			236.9
			228
			264.5

## Sheet: Supplementary Figure S1
	Category	Hedges' d	Treatment.VS.Control. RRd.CI95.bar	n
Supplementary Figure S1a	AAR	-2.0894	2.0667	9
	CR to G	0.3952	1.892	11
	RGD	-4.0341	1.5876	15
	GE	-1.2627	1.0753	32
	Grassland	-1.7302	0.7506	67
	GR to F	-2.0895	0.9229	39
	CR to F	-2.4627	1.0444	31
	Forest	-2.2532	0.6915	70
	NR	7.4298	2.9434	5
	MLTT	2.1442	1.3507	16
	Replanting	1.0495	1.4432	12
	RR	2.4997	1.1882	27
	Rewetting	3.4973	0.6242	88
	Wetland	3.0062	0.4757	148
Supplementary Figure S1b	Category	Hedges' d	Treatment.VS.Control. RRd.CI95.bar	n
	AAR	2.2039	1.6008	9
	CR to G	-2.585	1.3253	16
	RGD	0.1003	1.5906	8
	GE	-0.401	0.9832	22
	Grassland	-0.413	0.647	55
	GR to F	1.1566	1.0461	38
	CR to F	-3.2825	1.4078	25
	Forest	-0.4225	0.8397	63
	MLTT	-5.496	4.9355	3
	Replanting	-2.635	3.2527	6
	RR	-3.2117	2.5611	10
	Rewetting	-2.6346	1.243	39
	Wetland	-2.8543	1.034	58
Supplementary Figure S1c	Category	Hedges' d	Treatment.VS.Control. RRd.CI95.bar	n
	AAR	-3.2313	4.2091	3
	CR to G	-4.992	2.0833	16
	RGD	-8.5647	4.3192	4
	GE	-4.2066	1.5676	24
	Grassland	-4.6876	0.7506	46
	NR	-13.2025	4.3401	4
	MLTT	-4.7943	2.4713	6
	Replanting	0.6532	1.3052	12
	RR	-4.7358	1.463	15
	Rewetting	-3.1232	0.7686	46
	Wetland	-2.9024	0.5809	83

## Sheet: Supplementary Figure S2
	Category	Hedges' d	Treatment.VS.Control. RRd.CI95.bar	n
Supplementary Figure S2a	DS	-0.0273	4.9079	2
	AGM	2.4855	2.185	11
	TGM	5.7825	2.8871	7
	Grassland	3.2706	1.6419	20
	Mangroves	0.167	0.4658	12
	Bogs	11.3174	2.6945	6
	Floodplains	-0.3167	0.9297	3
	DG to W	-1.1484	0.6074	9
	Wetland	-0.1336	0.3408	30
	DS	0.1241	3.2215	2
	AGM	-0.1315	1.3465	13
	TGM	4.9822	1.9432	8
	Grassland	1.3791	1.0467	23
	Mangroves	0.2508	1.0192	12
	Bogs	2.5062	2.0811	6
	Floodplains	-1.2502	2.1724	3
	DG to W	-3.015	1.3798	9
	Category	Hedges' d	Treatment.VS.Control. RRd.CI95.bar	n
Supplementary Figure S2b	RGD	5.2349	4.1649	3
	GE	2.5251	1.6733	17
	Grassland	2.9017	1.5527	20
	MLTT	11.3013	4.6608	2
	NR	11.3159	3.2997	4
	Planting	0.167	0.4658	12
	Rewetting	-0.8697	0.4787	13
	Wetland	-0.1609	0.3313	31
	AAR	-6.2899	3.9983	2
	RGD	4.0696	2.9208	3
	GE	1.8399	1.1343	18
	Grassland	1.5816	1.0222	23
	NR	10.0618	3.0516	4
	MLTT	-2.2217	1.7941	2
	Replanting	0.2494	0.6343	12
	Rewetting	-1.9887	0.7414	13
	Wetland	-0.552	0.4602	31

[truncated: 8 more sheets: Supplementary Figure S3, Supplementary Figure S4, Supplementary Figure S5, Supplementary Figure S6, Supplementary Figure S7, Table S1, Table S2, Table S3]
